# Supplementary material for: Metabolomics Reveals Glycerophospholipids, Peptides, and Flavonoids Contributing to Breast Meat Flavor and Benefit Properties of Beijing-You Chicken
Source: Foods. 2024 Aug 15;13(16):2549. doi: 10.3390/foods13162549 (PMC11354068; doi:10.3390/foods13162549)
Supplement: Supplementary file 1 [file foods-13-02549-s001.zip]

Archive with 8 entries (8 files):
- Figure S1  The partial least squares discriminant analysis (PLS-DA) between different age stages.jpg
- Figure S2 Venn diagram of differential metabolites and Categorization of differential metabolites based on human metabolome database (HMDB).jpg
- Table S1 The information of total identified metabolites.xls
- Table S2 Summary of identified metabolites in breast muscle of Beijing-You chicken during the developmental process.xls
- Table S3 The lists of differential metabolites between the comparisons of D450 vs. D150 and  D450 vs. D300.xls
- Table S4 Differential metabolites classed to Lipids and lipid-like molecules at D150, D300 and D450..xls
- Table S5 Differential metabolites classed to organic acids and derivatives at D150, D300 and D450..xls
- Table S6 Differential metabolites classed to organooxygen compounds and flavonoids at D150, D300 and D450..xls
