# Supplementary material for: Metabolomics Reveals Glycerophospholipids, Peptides, and Flavonoids Contributing to Breast Meat Flavor and Benefit Properties of Beijing-You Chicken
Source: Foods. 2024 Aug 15;13(16):2549. doi: 10.3390/foods13162549 (PMC11354068; doi:10.3390/foods13162549)
Supplement: Supplementary file 1 [file foods-13-02549-s001.zip › Table S1 The information of total identified metabolites.xls]

## Sheet: sheet1
Table S1 The information of total identified metabolites
Library ID	Metabolite	Formula	M/Z	HMDB Class
HMDB0032115	1-(Methylthio)ethyl 2-propenyl disulfide	C6H12S3	225.007	Allyl sulfur compounds
HMDB0040334	Dihydro-2,4-dimethyl-6-(2-methylpropyl)-4H-1,3,5-dithiazine	C9H19NS2	247.131	Azacyclic compounds
HMDB0037864	4-Ethyl-5-pentyloxazole	C10H17NO	150.129	Azoles
HMDB0127601	[(16R)-5,7-dihydroxy-8,8,12,16-tetramethyl-3-[1-(2-methyl-1,3-thiazol-4-yl)prop-1-en-2-yl]-10-methylidene-9-oxo-17-oxa-4-azabicyclo[14.1.0]heptadec-4-en-11-yl]oxidanesulfonic acid	C27H40N2O8S2	619.186	Azoles
HMDB0002320	Imidazolelactic acid	C6H8N2O3	155.045	Azoles
HMDB0013894	S-4-Hydroxymephenytoin	C12H14N2O3	271.05	Azolidines
HMDB0032014	2,5-Dimethylbenzaldehyde	C9H10O	135.082	Benzene and substituted derivatives
HMDB0031314	N-Cyclohexylformamide	C7H13NO	128.108	Benzene and substituted derivatives
HMDB0034378	(±)-1-(4-Methylphenyl)ethanol	C9H12O	119.087	Benzene and substituted derivatives
HMDB0032593	4-(Hydroxymethyl)benzenediazonium(1+)	C7H7N2O+	136.064	Benzene and substituted derivatives
HMDB0003767	4-Hydroxyphenylacetaldehyde	C8H8O2	135.044	Benzene and substituted derivatives
HMDB0032549	N-Undecylbenzenesulfonic acid	C17H28O3S	311.169	Benzene and substituted derivatives
HMDB0059915	Dodecylbenzenesulfonic acid	C18H30O3S	325.185	Benzene and substituted derivatives
HMDB0013248	Monoethylhexyl phthalic acid	C16H22O4	313.12	Benzene and substituted derivatives
HMDB0126639	3,5-dihydroxy-4-(sulfooxy)benzoic acid	C7H6O8S	270.954	Benzene and substituted derivatives
HMDB0240239	Embramine	C18H22BrNO	384.038	Benzene and substituted derivatives
HMDB0039001	Purothionin AII	C26H36N2O9	501.22	Benzene and substituted derivatives
HMDB0033755	2-Butyl-1H-benzimidazole	C11H14N2	175.125	Benzimidazoles
HMDB0041819	7-Aminonitrazepam	C15H13N3O	547.213	Benzodiazepines
HMDB0038644	(2E,4E,8E)-Piperamide-C9:3	C20H23NO3	346.145	Benzodioxoles
HMDB0128750	3,5,7-trihydroxy-2-(1-hydroxy-3-methoxy-4-oxocyclohexa-2,5-dien-1-yl)-6-methoxy-4H-chromen-4-one	C17H14O9	395.094	Benzopyrans
HMDB0129296	5,8-dihydroxy-2-(1-hydroxy-3-methoxy-4-oxocyclohexyl)-3,7-dimethoxy-4H-chromen-4-one	C18H20O9	401.089	Benzopyrans
HMDB0013970	Dehydroxyzyleuton	C11H12N2OS	111.04	Benzothiophenes
HMDB0034267	L-2-Amino-3-(1-pyrazolyl)propanoic acid	C6H9N3O2	138.067	Carboxylic acids and derivatives
HMDB0029295	Caffeoyl tyrosine	C18H17NO6	308.094	Carboxylic acids and derivatives
HMDB0011691;HMDB0003337	Glutathione, oxidized	C20H32N6O12S2	307.086	Carboxylic acids and derivatives
HMDB0000182	L-Lysine	C6H14N2O2	147.114	Carboxylic acids and derivatives
HMDB0028846	Glycyl-Lysine	C8H17N3O3	168.115	Carboxylic acids and derivatives
HMDB0032055	N-Acetyl-L-Histidine	C8H11N3O3	198.089	Carboxylic acids and derivatives
HMDB0062558	Pyroglutamine	C5H8N2O2	257.127	Carboxylic acids and derivatives
HMDB0032332	Hydroxylated lecithin	C4H8N2O4	113.036	Carboxylic acids and derivatives
HMDB0002034	Homolanthionine	C8H16N2O6S	233.062	Carboxylic acids and derivatives
HMDB0000172;HMDB0000557	L-Isoleucine	C6H13NO2	132.103	Carboxylic acids and derivatives
HMDB0029428	Hypoglycin B	C12H18N2O5	253.121	Carboxylic acids and derivatives
HMDB0031343	Methyl cyclohexanecarboxylate	C8H14O2	107.087	Carboxylic acids and derivatives
HMDB0028773	Cysteinyl-Glutamine	C8H15N3O4S	214.065	Carboxylic acids and derivatives
HMDB0011170	L-gamma-glutamyl-L-isoleucine	C11H20N2O5	261.147	Carboxylic acids and derivatives
HMDB0000206	Nepsilon-Acetyl-L-lysine	C8H16N2O3	189.125	Carboxylic acids and derivatives
HMDB0029449;LMFA01050440	(2R,3R,4R)-2-Amino-4-hydroxy-3-methylpentanoic acid	C6H13NO3	130.088	Carboxylic acids and derivatives
HMDB0004620	N-a-Acetyl-L-arginine	C8H16N4O3	181.11	Carboxylic acids and derivatives
HMDB0028883	Histidinyl-Glutamine	C11H17N5O4	248.115	Carboxylic acids and derivatives
HMDB0013253	Nomega-Acetylhistamine	C7H11N3O	154.099	Carboxylic acids and derivatives
HMDB0003045	Ergothioneine	C9H15N3O2S	230.098	Carboxylic acids and derivatives
HMDB0012247	L-2,3-Dihydrodipicolinate	C7H7NO4	208	Carboxylic acids and derivatives
HMDB0031950	L-2-Aminoethyl seryl phosphate	C5H13N2O6P	251.042	Carboxylic acids and derivatives
HMDB0005960	D-Pipecolic acid	C6H11NO2	130.087	Carboxylic acids and derivatives
HMDB0000125;HMDB0062697;HMDB0011691;HMDB0003337	Glutathione	C10H17N3O6S	308.094	Carboxylic acids and derivatives
HMDB0060475;HMDB0003339;HMDB0000148	L-Glutamate	C5H9NO4	148.062	Carboxylic acids and derivatives
HMDB0029386	Indicaxanthin	C14H16N2O6	353.096	Carboxylic acids and derivatives
HMDB0000721	Glycylproline	C7H12N2O3	217.083	Carboxylic acids and derivatives
HMDB0029062	Threoninyl-Hydroxyproline	C9H16N2O5	231.099	Carboxylic acids and derivatives
HMDB0000812	N-acetylaspartate	C6H9NO5	174.04	Carboxylic acids and derivatives
HMDB0001049	Gamma-Glu-Cys	C8H14N2O5S	249.055	Carboxylic acids and derivatives
HMDB0029133	Valyl-Methionine	C10H20N2O3S	293.115	Carboxylic acids and derivatives
HMDB0011171	Gamma-Glu-Leu	C11H20N2O5	259.13	Carboxylic acids and derivatives
HMDB0000094	Citric acid	C6H8O7	191.019	Carboxylic acids and derivatives
HMDB0000177	L-Histidine	C6H9N3O2	154.061	Carboxylic acids and derivatives
HMDB0000641;HMDB0003423	L-Glutamine	C5H10N2O3	145.061	Carboxylic acids and derivatives
HMDB0000191	L-Aspartic Acid	C4H7NO4	132.029	Carboxylic acids and derivatives
HMDB0004195	5-L-Glutamyl-taurine	C7H14N2O6S	253.05	Carboxylic acids and derivatives
HMDB0005770	Tuftsin	C21H40N8O6	537.256	Carboxylic acids and derivatives
HMDB0000162	L-Proline	C5H9NO2	160.061	Carboxylic acids and derivatives
HMDB0000168	L-Asparagine	C4H8N2O3	131.045	Carboxylic acids and derivatives
HMDB0031701	1-(gamma-Glutamylamino)cyclopropanecarboxylic acid	C9H14N2O5	275.089	Carboxylic acids and derivatives
HMDB0028692	Alanyl-Lysine	C9H19N3O3	216.135	Carboxylic acids and derivatives
HMDB0029158	Gamma-Glutamylserine	C8H14N2O6	233.078	Carboxylic acids and derivatives
HMDB0028798	Glutaminylhydroxyproline	C10H17N3O5	240.099	Carboxylic acids and derivatives
HMDB0029052	Serylvaline	C8H16N2O4	203.103	Carboxylic acids and derivatives
HMDB0029418	S-Cysteinosuccinic acid	C7H11NO6S	236.023	Carboxylic acids and derivatives
HMDB0028854	Glycyl-Valine	C7H14N2O3	173.093	Carboxylic acids and derivatives
HMDB0000206	N6-Acetyl-L-lysine	C8H16N2O3	187.108	Carboxylic acids and derivatives
HMDB0000159	L-Phenylalanine	C9H11NO2	164.071	Carboxylic acids and derivatives
HMDB0039102	N-Carboxyacetyl-D-phenylalanine	C12H13NO5	232.059	Carboxylic acids and derivatives
HMDB0029873	(S)-Spinacine	C7H9N3O2	500.201	Carboxylic acids and derivatives
HMDB0029064	Threoninyl-Isoleucine	C10H20N2O4	231.135	Carboxylic acids and derivatives
HMDB0029068	Threoninyl-Phenylalanine	C13H18N2O4	265.12	Carboxylic acids and derivatives
HMDB0029156	Glutamylphenylalanine	C14H18N2O5	293.115	Carboxylic acids and derivatives
HMDB0028910	Isoleucylisoleucine	C12H24N2O3	243.172	Carboxylic acids and derivatives
HMDB0001894	Aspartame	C14H18N2O5	293.115	Carboxylic acids and derivatives
HMDB0011756	Acetyl-DL-Leucine	C8H15NO3	172.097	Carboxylic acids and derivatives
HMDB0011756	N-Acetyl-L-Leucine	C8H15NO3	172.097	Carboxylic acids and derivatives
HMDB0062176	N-lactoyl-Leucine	C9H17NO4	202.108	Carboxylic acids and derivatives
HMDB0012983	Kinetensin 1-3	C15H30N6O4	379.211	Carboxylic acids and derivatives
HMDB0003426	Pantetheine	C11H22N2O4S	277.123	Carboxylic acids and derivatives
HMDB0041313	Pantothenamide	C9H18N2O4	217.119	Carboxylic acids and derivatives
HMDB0013062	S-(PGA2)-glutathione	C30H47N3O10S	662.27	Carboxylic acids and derivatives
HMDB0034441	Americine	C31H39N5O4	544.293	Carboxylic acids and derivatives
HMDB0000996	3-Sulfinoalanine	C3H6NO4S	188.951	Carboxylic acids and derivatives
HMDB0061679	3,4,5,6-Tetrahydrohippuric acid	C9H13NO3	164.071	Carboxylic acids and derivatives
HMDB0240578	4-hydroxy Nonenal Glutathione	C19H33N3O8S	462.193	Carboxylic acids and derivatives
HMDB0062181	N-lactoyl-Valine	C8H15NO4	188.092	Carboxylic acids and derivatives
HMDB0028804	Glutaminylphenylalanine	C14H19N3O4	274.12	Carboxylic acids and derivatives
HMDB0029010	Prolyl-Alanine	C8H14N2O3	371.194	Carboxylic acids and derivatives
HMDB0029130	Valyl-Isoleucine	C11H22N2O3	229.156	Carboxylic acids and derivatives
HMDB0029046	Serylphenylalanine	C12H16N2O4	251.104	Carboxylic acids and derivatives
HMDB0029113	Tyrosyl-Proline	C14H18N2O4	277.12	Carboxylic acids and derivatives
HMDB0028995	Phenylalanyl-Glycine	C11H14N2O3	221.093	Carboxylic acids and derivatives
HMDB0037844	N-(1-Deoxy-1-fructosyl)valine	C11H21NO7	316.081	Carboxylic acids and derivatives
HMDB0040694	Agaritinal	C12H15N3O4	286.079	Carboxylic acids and derivatives
HMDB0028776	Cysteinyl-Hydroxyproline	C8H14N2O4S	271.015	Carboxylic acids and derivatives
HMDB0142963	2-amino-6-hydroxyhexanoic acid	C6H13NO3	146.081	Carboxylic acids and derivatives
HMDB0029042	Serylisoleucine	C9H18N2O4	217.119	Carboxylic acids and derivatives
HMDB0011741	Gamma-Glutamyltyrosine	C14H18N2O6	309.11	Carboxylic acids and derivatives
HMDB0001301	1-Pyrroline-5-carboxylic acid	C5H7NO2	225.088	Carboxylic acids and derivatives
HMDB0028734	Asparaginyl-Isoleucine	C10H19N3O4	244.131	Carboxylic acids and derivatives
HMDB0000446	Nalpha-Acetyl-L-Lysine	C8H16N2O3	187.108	Carboxylic acids and derivatives
HMDB0028699	Alanyl-Tyrosine	C12H16N2O4	251.104	Carboxylic acids and derivatives
HMDB0001016	D-4'-Phosphopantothenate	C9H18NO8P	280.06	Carboxylic acids and derivatives
HMDB0029140	Valyl-Valine	C10H20N2O3	215.14	Carboxylic acids and derivatives
HMDB0029073	Threoninyl-Tyrosine	C13H18N2O5	281.115	Carboxylic acids and derivatives
HMDB0028743	Asparaginyl-Tyrosine	C13H17N3O5	294.11	Carboxylic acids and derivatives
HMDB0029412;HMDB0029230	4-Hydroxystachydrine	C7H13NO3	204.087	Carboxylic acids and derivatives
HMDB0000187	L-Serine	C3H7NO3	150.041	Carboxylic acids and derivatives
HMDB0000158	L-Tyrosine	C9H11NO3	180.066	Carboxylic acids and derivatives
HMDB0028952	Lysyl-Hydroxyproline	C11H21N3O4	258.146	Carboxylic acids and derivatives
HMDB0000479	3-Methyl-L-histidine	C7H11N3O2	168.077	Carboxylic acids and derivatives
HMDB0028916	Isoleucyl-Serine	C9H18N2O4	217.119	Carboxylic acids and derivatives
HMDB0000267	Pyroglutamic acid	C5H7NO3	110.024	Carboxylic acids and derivatives
HMDB0004662	S-(Hydroxymethyl)glutathione	C11H19N3O7S	318.077	Carboxylic acids and derivatives
HMDB0011691;HMDB0003337	Oxidized glutathione	C20H32N6O12S2	611.146	Carboxylic acids and derivatives
HMDB0000766	N-Acetyl-L-alanine	C5H9NO3	130.05	Carboxylic acids and derivatives
HMDB0005765	Ophthalmic acid	C11H19N3O6	288.121	Carboxylic acids and derivatives
HMDB0000446	N-Alpha-acetyllysine	C8H16N2O3	187.108	Carboxylic acids and derivatives
HMDB0028772	Cysteinyl-Cysteine	C6H12N2O3S2	671.077	Carboxylic acids and derivatives
HMDB0126628	2-amino-4-({1-[(carboxymethyl)-C-hydroxycarbonimidoyl]-2-({2,3,4,6-tetrahydroxy-5-[(2E)-3-(4-hydroxyphenyl)prop-2-enoyl]phenyl}sulfanyl)ethyl}-C-hydroxycarbonimidoyl)butanoic acid	C25H27N3O12S	630.086	Carboxylic acids and derivatives
HMDB0003357	N2-Acetyl-L-ornithine	C7H14N2O3	173.093	Carboxylic acids and derivatives
HMDB0005766	Norophthalmic acid	C10H17N3O6	274.105	Carboxylic acids and derivatives
HMDB0039222	N-(gamma-Glutamyl)ethanolamine	C7H14N2O4	189.088	Carboxylic acids and derivatives
HMDB0028701	Alanyl-Gamma-glutamate	C8H15N3O4	216.099	Carboxylic acids and derivatives
HMDB0000517;HMDB0062762	L-Arginine	C6H14N4O2	173.104	Carboxylic acids and derivatives
HMDB0029841	Vulgaxanthin II	C14H16N2O8	361.062	Carboxylic acids and derivatives
HMDB0000574;HMDB0001890	Acetylcysteine	C5H9NO3S	208.028	Carboxylic acids and derivatives
HMDB0034885;HMDB0034913	Imazamethabenz	C15H18N2O3	295.109	Carboxylic acids and derivatives
HMDB0001874;HMDB0000193	Isocitrate	C6H8O7	191.019	Carboxylic acids and derivatives
HMDB0003441	Cinnamaldehyde	C9H8O	133.066	Cinnamaldehydes
HMDB0001713;HMDB0125104	M-Coumaric acid	C9H8O3	147.045	Cinnamic acids and derivatives
HMDB0041592;HMDB0002641;HMDB0134028	2-Hydroxycinnamic acid	C9H8O3	182.083	Cinnamic acids and derivatives
HMDB0039071	Exo-Dehydrochalepin	C19H20O3	341.112	Coumarins and derivatives
HMDB0041407	Clausarinol	C24H30O6	432.242	Coumarins and derivatives
HMDB0136784	6-(hydroxymethyl)-7-methoxy-2H-chromen-2-one	C11H10O4	187.042	Coumarins and derivatives
HMDB0039061	(R)-6'-O-(4-Geranyloxy-2-hydroxycinnamoyl)-marmin	C38H46O8	665.293	Coumarins and derivatives
HMDB0039047	9-Hydroxy-4-methoxypsoralen 9-glucoside	C18H18O10	415.068	Coumarins and derivatives
HMDB0130120	5-hydroxy-8-(2-hydroxypropan-2-yl)-4-propyl-2H,8H,9H-furo[2,3-h]chromen-2-one	C17H20O5	325.108	Coumarins and derivatives
HMDB0034611	Rutaretin 9-rutinoside	C26H34O14	615.199	Coumarins and derivatives
HMDB0030291	Daphniphylline	C32H49NO5	526.352	Daphniphylline-type alkaloids
HMDB0128305	3,4-dihydroxy-5-(3,4,5-trihydroxybenzoyloxy)benzoic acid	C14H10O9	357	Depsides and depsidones
HMDB0133429	{4-hydroxy-17-methoxy-10-oxo-2-oxatricyclo[13.2.2.1?,?]icosa-1(17),3,5,7(20),15,18-hexaen-8-yl}oxidanesulfonic acid	C20H22O8S	443.078	Diarylheptanoids
HMDB0029742	3-Isopropyl-2-methoxy-5-methylpyrazine	C9H14N2O	203.06	Diazines
HMDB0031758	Allithiamine	C15H22N4O2S2	375.09	Diazines
HMDB0038005	Xi-2-Hexyl-5-methyl-3(2H)-furanone	C11H18O2	246.147	Dihydrofurans
HMDB0031859	Norfuraneol	C5H6O3	150.979	Dihydrofurans
HMDB0039797	Dihydro-4-mercapto-5-methyl-3(2H)-thiophenone	C5H8OS2	193.001	Dihydrothiophenes
HMDB0032273;LMFA08020193	N-Ethyl trans-2-cis-6-nonadienamide	C11H19NO	164.145	Fatty Acyls
HMDB0037196;LMFA07010858	Ethyl 2-methyl-3,4-pentadienoate	C8H12O2	105.071	Fatty Acyls
HMDB0031257	Dimethyl fumarate	C6H8O4	145.051	Fatty Acyls
HMDB0041415	Aeglin	C25H34O11	475.194	Fatty Acyls
HMDB0036214	6-Feruloylglucose 2,3,4-trihydroxy-3-methylbutylglycoside	C21H30O12	249.086	Fatty Acyls
HMDB0132943	1-hydroxy-5-(4-methoxyphenyl)-2-methylpentan-3-one	C13H18O3	134.052	Fatty Acyls
HMDB0039402	Basellasaponin D	C47H68O22	1005.39	Fatty Acyls
LMFA01170048;HMDB0000448	Adipic acid	C6H10O4	145.05	Fatty Acyls
LMFA01170006;HMDB0000792	Sebacic acid	C10H18O4	201.113	Fatty Acyls
HMDB0005844;LMFA03110003	8-iso-PGE2	C20H32O5	351.219	Fatty Acyls
HMDB0005065	Oleoylcarnitine	C25H47NO4	424.344	Fatty Acyls
HMDB0061647	3,?4-?Dimethyl-?5-?propyl-2-?furanundecanoic acid	C20H34O3	303.234	Fatty Acyls
HMDB0002327	1,11-Undecanedicarboxylic acid	C13H24O4	243.16	Fatty Acyls
LMFA07011021;HMDB0033372	Stearoyllactic acid	C21H40O4	377.268	Fatty Acyls
HMDB0000888;LMFA01170007	Undecanedioic acid	C11H20O4	215.129	Fatty Acyls
HMDB0061663	12-hydroxyheptadecanoic acid	C17H34O3	285.244	Fatty Acyls
HMDB0000355	Meglutol	C6H10O5	199.001	Fatty Acyls
HMDB0004980	Cis-4-Decenoic acid	C15H24N5O17P3	638.032	Fatty Acyls
HMDB0000402	2-Isopropylmalic acid	C7H12O5	197.043	Fatty Acyls
LMFA01050313;HMDB0002264	(R)-2-Hydroxycaprylic acid	C8H16O3	159.102	Fatty Acyls
HMDB0034156	Stearic Acid ethyl ester	C20H40O2	311.296	Fatty Acyls
HMDB0061636	3-hydroxydecanoyl carnitine	C17H33NO5	312.219	Fatty Acyls
HMDB0001999	Eicosapentaenoic acid	C20H30O2	301.218	Fatty Acyls
LMFA06000097;HMDB0031039	Heptadecanal	C17H34O	299.26	Fatty Acyls
HMDB0126524	3,4,5-trihydroxy-6-{[3-hydroxy-2-(phenylmethylidene)heptyl]oxy}oxane-2-carboxylic acid	C20H28O8	377.162	Fatty Acyls
HMDB0126521	3,4,5-trihydroxy-6-{[(2Z)-2-(phenylmethylidene)heptyl]oxy}oxane-2-carboxylic acid	C20H28O7	361.167	Fatty Acyls
HMDB0032477	Polyoxyethylene 40 monostearate	C20H40O3	327.291	Fatty Acyls
LMFA07070008;HMDB0000848	Stearoylcarnitine	C25H49NO4	464.315	Fatty Acyls
HMDB0002384;LMFA06000098	Stearaldehyde	C18H36O	313.275	Fatty Acyls
LMFA07070067;HMDB0006210	Heptadecanoyl carnitine	C24H47NO4	450.3	Fatty Acyls
HMDB0040901	13-Hydroxy-9-methoxy-10-oxo-11-octadecenoic acid	C19H34O5	363.216	Fatty Acyls
HMDB0030496	ACRL Toxin II	C17H24O5	307.153	Fatty Acyls
HMDB0040927	2-Hexyl-5-[2-(4-hydroxy-3-methoxyphenyl)ethyl]furan	C19H26O3	301.181	Fatty Acyls
LMFA01170018;HMDB0000872	Tetradecanedioic acid	C14H26O4	257.176	Fatty Acyls
LMFA07070079;HMDB0000222;LMFA07070004	L-Palmitoylcarnitine	C23H45NO4	398.328	Fatty Acyls
HMDB0005079;LMFA03010021	15-deoxy-delta-12,14-PGJ2	C20H28O3	315.197	Fatty Acyls
HMDB0000933;LMFA01170002	Traumatic Acid	C12H20O4	227.129	Fatty Acyls
LMFA06000256;HMDB0032247	(Z)-4-Dodecenal	C13H24O	241.181	Fatty Acyls
HMDB0032265;LMFA07010811	Cis-Ethyl 4-heptenoate	C9H16O2	155.107	Fatty Acyls
HMDB0000893;LMFA01170001	Suberic acid	C8H14O4	173.081	Fatty Acyls
HMDB0001975	2-Ethyl-2-Hydroxybutyric acid	C6H12O3	131.07	Fatty Acyls
LMFA01170051;HMDB0000857	Pimelic acid	C7H12O4	159.066	Fatty Acyls
HMDB0041269	Pantoyllactone glucoside	C12H20O8	327.086	Fatty Acyls
HMDB0033809;LMFA07010962	Methyl hydrogen fumarate	C5H6O4	129.018	Fatty Acyls
HMDB0029169	3-Hydroxy-2-methylglutarate	C7H12O5	221.067	Fatty Acyls
HMDB0001290	Glutaconyl-CoA	C26H40N7O19P3S	924.135	Fatty Acyls
HMDB0011742	Kojibiose	C12H22O11	377.086	Fatty Acyls
HMDB0132958	3,4,5-trihydroxy-6-{[1-(4-methoxyphenyl)-4-methylpent-1-en-3-yl]oxy}oxane-2-carboxylic acid	C19H26O8	763.324	Fatty Acyls
HMDB0000712;HMDB0000672;LMFA01170022	Hexadecanedioic acid	C16H30O4	285.208	Fatty Acyls
HMDB0029417	Cycloalliin	C6H11NO3S	160.044	Flavonoids
HMDB0036121	Demethyloleuropein	C24H30O13	565.136	Flavonoids
HMDB0135846	7-chloro-2-(3,4-dimethoxyphenyl)-3,5-dihydroxy-6,8-dimethoxy-4H-chromen-4-one	C19H17ClO8	453.061	Flavonoids
HMDB0127225	5,7-dihydroxy-2-(4-hydroxyphenyl)-8-(3,4,5-trihydroxyoxan-2-yl)-4H-chromen-4-one	C20H18O9	401.089	Flavonoids
HMDB0029507;LMPK12110895	Mulberrin	C25H26O6	403.159	Flavonoids
HMDB0128597	3,4,5-trihydroxy-6-{[5-hydroxy-2-(4-hydroxyphenyl)-6-methoxy-4-oxo-3,4-dihydro-2H-1-benzopyran-7-yl]oxy}oxane-2-carboxylic acid	C22H22O12	459.094	Flavonoids
LMPK12110431;HMDB0037851	Apigenin 7-sulfate	C15H10O8S	349.003	Flavonoids
HMDB0125257	[2,6-dihydroxy-4-(3,5,7-trihydroxy-4-oxo-3,4-dihydro-2H-1-benzopyran-2-yl)phenyl]oxidanesulfonic acid	C15H12O11S	445.006	Flavonoids
HMDB0125351	3,5-dihydroxy-7-{[3,4,5-trihydroxy-6-(hydroxymethyl)oxan-2-yl]oxy}-2-(3,4,5-trihydroxyphenyl)-4H-chromen-4-one	C21H20O13	517.039	Flavonoids
HMDB0030542	Neohesperidin dihydrochalcone	C28H36O15	647.178	Flavonoids
HMDB0000444	3-Furoic acid	C5H4O3	111.008	Furans
HMDB0031133	1-O-beta-D-Glucopyranosyl-2,3-di-O-(8-hexadecenoyl)glycerol	C41H74O10	744.563	Glycerolipids
HMDB0059931	2,3-Diacetoxypropyl stearate	C25H46O6	479.279	Glycerolipids
HMDB0011484	LysoPE(0:0/20:3(11Z,14Z,17Z))	C25H46NO7P	526.294	Glycerophospholipids
HMDB0007988;LMGP01010642	PC(16:0/22:4(7Z,10Z,13Z,16Z))	C46H84NO8P	832.591	Glycerophospholipids
HMDB0011488	LysoPE(0:0/20:4(8Z,11Z,14Z,17Z))	C25H44NO7P	484.286	Glycerophospholipids
HMDB0010386;HMDB0061700	LysoPC(18:2(9Z,12Z))	C26H50NO7P	502.332	Glycerophospholipids
HMDB0114846;LMGP10010970	PA(16:0/22:4(7Z,10Z,13Z,16Z))	C41H73O8P	766.545	Glycerophospholipids
HMDB0115133	PA(20:3(5Z,8Z,11Z)/20:4(5Z,8Z,11Z,14Z))	C43H71O8P	729.491	Glycerophospholipids
HMDB0010387	LysoPC(18:3(6Z,9Z,12Z))	C26H48NO7P	500.316	Glycerophospholipids
HMDB0010395;HMDB0061699	LysoPC(20:4(5Z,8Z,11Z,14Z))	C28H50NO7P	588.332	Glycerophospholipids
LMGP01050034;LMGP01050035;HMDB0010386;HMDB0061700	LPC(18:2)	C26H50NO7P	564.332	Glycerophospholipids
LMGP01050018;LMGP01050113;HMDB0240262;HMDB0010382;LMGP01050074	LPC(16:0)	C24H50NO7P	540.332	Glycerophospholipids
HMDB0011481	LysoPE(0:0/20:0)	C25H52NO7P	554.346	Glycerophospholipids
HMDB0013122	LysoPC(P-18:0)	C26H54NO6P	552.368	Glycerophospholipids
HMDB0007973;LMGP01010594	PC(16:0/18:2(9Z,12Z))	C42H80NO8P	802.563	Glycerophospholipids
HMDB0008908	PE(15:0/22:1(13Z))	C42H82NO8P	804.578	Glycerophospholipids
HMDB0011129	LysoPE(0:0/18:0)	C23H48NO7P	480.31	Glycerophospholipids
HMDB0011473;LMGP02050036;HMDB0011503;LMGP02050002	LPE(16:0)	C21H44NO7P	452.279	Glycerophospholipids
HMDB0011489	LysoPE(0:0/20:5(5Z,8Z,11Z,14Z,17Z))	C25H42NO7P	498.264	Glycerophospholipids
LMGP01050038;HMDB0010387;HMDB0010388;LMGP01050128	LPC(18:3)	C26H48NO7P	562.316	Glycerophospholipids
HMDB0010404	LysoPC(22:6(4Z,7Z,10Z,13Z,16Z,19Z))	C30H50NO7P	612.332	Glycerophospholipids
HMDB0011526	LysoPE(22:6(4Z,7Z,10Z,13Z,16Z,19Z)/0:0)	C27H44NO7P	524.279	Glycerophospholipids
HMDB0010383	LysoPC(16:1(9Z)/0:0)	C24H48NO7P	538.316	Glycerophospholipids
HMDB0011524	LysoPE(22:5(4Z,7Z,10Z,13Z,16Z)/0:0)	C27H46NO7P	526.295	Glycerophospholipids
HMDB0011482	LysoPE(0:0/20:1(11Z))	C25H50NO7P	528.31	Glycerophospholipids
HMDB0061694	1-Oleoylglycerophosphoserine	C24H46NO9P	544.268	Glycerophospholipids
HMDB0012108	LysoPC(17:0)	C25H52NO7P	508.341	Glycerophospholipids
HMDB0011130	LysoPE(18:0/0:0)	C23H48NO7P	480.31	Glycerophospholipids
HMDB0009815;LMGP06010010	PI(18:0/20:4(5Z,8Z,11Z,14Z))	C47H83O13P	885.551	Glycerophospholipids
HMDB0011491	LysoPE(0:0/22:1(13Z))	C27H54NO7P	534.357	Glycerophospholipids
HMDB0008006;LMGP01010690	PC(16:1(9Z)/18:2(9Z,12Z))	C42H78NO8P	800.546	Glycerophospholipids
HMDB0007991;LMGP01012137	PC(16:0/22:6(4Z,7Z,10Z,13Z,16Z,19Z))	C46H80NO8P	850.562	Glycerophospholipids
HMDB0009709	PE(22:6(4Z,7Z,10Z,13Z,16Z,19Z)/P-18:0)	C45H78NO7P	774.543	Glycerophospholipids
HMDB0012391;LMGP03010958	PS(18:1(9Z)/18:2(9Z,12Z))	C42H76NO10P	806.498	Glycerophospholipids
HMDB0009345	PE(20:3(5Z,8Z,11Z)/P-16:0)	C41H76NO7P	746.515	Glycerophospholipids
HMDB0005779;HMDB0060631	PE(O-18:1(1Z)/20:4(5Z,8Z,11Z,14Z))	C43H78NO7P	750.545	Glycerophospholipids
LMGP02011101;HMDB0009573	PE(22:2(13Z,16Z)/22:6(4Z,7Z,10Z,13Z,16Z,19Z))	C49H82NO8P	878.554	Glycerophospholipids
LMGP10050020;HMDB0114752;HMDB0062310	1-(7Z,10Z,13Z,16Z-docosatetraenoyl)-glycero-3-phosphate	C25H43O7P	531.274	Glycerophospholipids
HMDB0013407;LMGP01020245	PC(o-16:0/20:4(8Z,11Z,14Z,17Z))	C44H82NO7P	812.582	Glycerophospholipids
HMDB0009115	PE(18:2(9Z,12Z)/P-18:0)	C41H78NO7P	726.546	Glycerophospholipids
HMDB0062303;HMDB0114758;LMGP10050027	1-(11Z,14Z-eicosadienoyl)-glycero-3-phosphate	C23H43O7P	507.274	Glycerophospholipids
LMGP01010543;HMDB0007940	PC(15:0/18:2(9Z,12Z))	C41H78NO8P	724.531	Glycerophospholipids
LMGP10050026;HMDB0062305	1-(11Z-eicosenoyl)-glycero-3-phosphate	C23H45O7P	509.289	Glycerophospholipids
LMGP01030134;HMDB0011272	PC(P-18:1(11Z)/16:0)	C42H82NO7P	788.583	Glycerophospholipids
HMDB0112556;LMGP03010550	PS(20:1(11Z)/20:4(5Z,8Z,11Z,14Z))	C46H80NO10P	818.534	Glycerophospholipids
HMDB0012390;LMGP03010030	PS(18:1(9Z)/18:1(9Z))	C42H78NO10P	768.518	Glycerophospholipids
HMDB0061695	1-Palmitoylglycerophosphoinositol	C25H49O12P	571.29	Glycerophospholipids
HMDB0061693	1-Oleoylglycerophosphoinositol	C27H51O12P	597.306	Glycerophospholipids
HMDB0008095	PC(18:1(11Z)/P-18:1(11Z))	C44H84NO7P	814.598	Glycerophospholipids
HMDB0113095	PE-NMe(18:0/20:2(11Z,14Z))	C44H84NO8P	830.593	Glycerophospholipids
LMGP02010118;HMDB0009003	PE(18:0/20:4(5Z,8Z,11Z,14Z))	C43H78NO8P	766.541	Glycerophospholipids
HMDB0010568;LMGP02010322	PE-NMe2(16:0/18:1(9Z))	C41H80NO8P	744.556	Glycerophospholipids
HMDB0008652	PC(22:4(7Z,10Z,13Z,16Z)/P-16:0)	C46H84NO7P	838.598	Glycerophospholipids
HMDB0008048;LMGP01010802	PC(18:0/20:4(5Z,8Z,11Z,14Z))	C46H84NO8P	854.593	Glycerophospholipids
HMDB0008159	PC(18:2(9Z,12Z)/P-16:0)	C42H80NO7P	786.567	Glycerophospholipids
HMDB0061690	1-Arachidonoylglycerophosphoinositol	C29H49O12P	619.29	Glycerophospholipids
HMDB0012394;LMGP03010879	PS(18:1(9Z)/20:4(5Z,8Z,11Z,14Z))	C44H76NO10P	790.503	Glycerophospholipids
HMDB0008455	PC(20:4(5Z,8Z,11Z,14Z)/P-16:0)	C44H80NO7P	810.568	Glycerophospholipids
HMDB0008718	PC(22:5(7Z,10Z,13Z,16Z,19Z)/P-16:0)	C46H82NO7P	836.583	Glycerophospholipids
HMDB0112439	PS(18:2(9Z,12Z)/22:5(4Z,7Z,10Z,13Z,16Z))	C46H76NO10P	814.503	Glycerophospholipids
HMDB0113943	PE-NMe2(16:0/18:2(9Z,12Z))	C41H78NO8P	742.541	Glycerophospholipids
LMGP02010010;HMDB0008926	PE(16:0/18:1(11Z))	C39H76NO8P	738.51	Glycerophospholipids
LMGP02010464;HMDB0008900	PE(15:0/20:1(11Z))	C40H78NO8P	776.546	Glycerophospholipids
HMDB0007982	PC(16:0/20:4(5Z,8Z,11Z,14Z))	C44H80NO8P	826.563	Glycerophospholipids
HMDB0008154;LMGP01010946	PC(18:2(9Z,12Z)/22:5(4Z,7Z,10Z,13Z,16Z))	C48H82NO8P	868.534	Glycerophospholipids
HMDB0008901;LMGP02010465	PE(15:0/20:2(11Z,14Z))	C40H76NO8P	774.531	Glycerophospholipids
HMDB0008015;LMGP01010695	PC(16:1(9Z)/20:4(5Z,8Z,11Z,14Z))	C44H78NO8P	824.546	Glycerophospholipids
HMDB0010391	LysoPC(20:1(11Z))	C28H56NO7P	594.378	Glycerophospholipids
HMDB0061698	1-Stearoylglycerophosphoserine	C24H48NO9P	546.282	Glycerophospholipids
HMDB0010392	LysoPC(20:2(11Z,14Z))	C28H54NO7P	592.362	Glycerophospholipids
HMDB0011505	LysoPE(18:1(11Z)/0:0)	C23H46NO7P	460.284	Glycerophospholipids
LMGP01050080;HMDB0010385;HMDB0002815;HMDB0013122;LMGP01050082;HMDB0061701;HMDB0010408;LMGP01050114;LMGP01050138;LMGP01050079;LMGP01050032;LMGP01050030	LPC(18:1)	C26H52NO7P	566.347	Glycerophospholipids
HMDB0010401	LysoPC(22:4(7Z,10Z,13Z,16Z))	C30H54NO7P	616.363	Glycerophospholipids
HMDB0010393	LysoPC(20:3(5Z,8Z,11Z))	C28H52NO7P	590.347	Glycerophospholipids
HMDB0011492	LysoPE(0:0/22:2(13Z,16Z))	C27H52NO7P	554.325	Glycerophospholipids
LMGP02050041;HMDB0240599;LMGP02050011;HMDB0011477;HMDB0011507	LPE(18:2)	C23H44NO7P	476.279	Glycerophospholipids
HMDB0010402	LysoPC(22:5(4Z,7Z,10Z,13Z,16Z))	C30H52NO7P	614.347	Glycerophospholipids
HMDB0011474	LysoPE(0:0/16:1(9Z))	C21H42NO7P	450.263	Glycerophospholipids
HMDB0061697	1-Stearoylglycerophosphoglycerol	C24H49O9P	511.305	Glycerophospholipids
HMDB0011473	LysoPE(0:0/16:0)	C21H44NO7P	474.263	Glycerophospholipids
HMDB0010381	LysoPC(15:0)	C23H48NO7P	502.295	Glycerophospholipids
HMDB0007863;HMDB0000126	Glycerophosphate	C3H9O6P	171.006	Glycerophospholipids
HMDB0011149;HMDB0011128;HMDB0010384	LysoPC(18:0)	C26H54NO7P	568.363	Glycerophospholipids
HMDB0031335	2-Chloro-1-propanol	C3H7ClO	112.052	Halohydrins
HMDB0062193	2,2-dichloro-1,1-ethanediol	C2H4Cl2O2	304.915	Halohydrins
HMDB0029835	Tetrahydroharmol	C12H14N2O	239.06	Harmala alkaloids
HMDB0029992;HMDB0012492	1-(1,2,3,4,5-Pentahydroxypent-1-yl)-1,2,3,4-tetrahydro-beta-carboline-3-carboxylate	C17H22N2O7	365.136	Harmala alkaloids
HMDB0039782	2-(1-Pentenyl)furan	C9H12O	407.258	Heteroaromatic compounds
LMFA01031076;HMDB0031101	8-Hydroxy-5,6-octadienoic acid	C8H12O3	121.066	Hydroxy acids and derivatives
HMDB0031513	(±)-3-Hydroxynonanoic acid	C9H18O3	173.118	Hydroxy acids and derivatives
HMDB0000156	Malic acid	C4H6O5	133.013	Hydroxy acids and derivatives
HMDB0062708	5-formamido-1-(5-phospho-D-ribosyl)imidazole-4-carboxamide(2-)	C10H15N4O9P	365.051	Imidazole ribonucleosides and ribonucleotides
HMDB0000157	Hypoxanthine	C5H4N4O	137.047	Imidazopyrimidines
HMDB0000132	Guanine	C5H5N5O	152.058	Imidazopyrimidines
HMDB0000034	Adenine	C5H5N5	134.046	Imidazopyrimidines
HMDB0012204	Trans-Zeatin	C10H13N5O	218.103	Imidazopyrimidines
HMDB0001886	3-Methylxanthine	C6H6N4O2	165.04	Imidazopyrimidines
HMDB0000292	Xanthine	C5H4N4O2	151.025	Imidazopyrimidines
HMDB0000289	Uric acid	C5H4N4O3	167.02	Imidazopyrimidines
HMDB0002825	Theobromine	C7H8N4O2	225.062	Imidazopyrimidines
HMDB0033455	2-Hydroxy-3-methyl-9H-carbazole	C13H11NO	242.082	Indoles and derivatives
HMDB0000671	Indolelactic acid	C11H11NO3	204.066	Indoles and derivatives
HMDB0004186	3-Methyldioxyindole	C9H9NO2	208.061	Indoles and derivatives
HMDB0000929	L-Tryptophan	C11H12N2O2	239.06	Indoles and derivatives
HMDB0034450	Neocnidilide	C12H18O2	239.129	Isobenzofurans
HMDB0034694	2'',4'',6''-Triacetylglycitin	C28H28O13	593.131	Isoflavonoids
HMDB0033722;LMPK12090036	Sativol	C16H10O6	279.027	Isoflavonoids
HMDB0010724	3-Oxodecanoic acid	C10H18O3	231.124	Keto acids and derivatives
HMDB0000225;LMFA01170121	Oxoadipic acid	C6H8O5	205.035	Keto acids and derivatives
HMDB0012131	(S)-5-Amino-3-oxohexanoate	C6H11NO3	182.022	Keto acids and derivatives
HMDB0059743	2-Hydroxyglutaric acid lactone	C5H6O4	111.008	Lactones
HMDB0134196	3,4,5-trihydroxy-6-[(14-hydroxy-3-methyl-1,7-dioxo-3,4,5,6,7,8,9,10-octahydro-1H-2-benzoxacyclotetradecin-16-yl)oxy]oxane-2-carboxylic acid	C24H30O11	529.147	Macrolides and analogues
HMDB0041824;HMDB0032702	Zeranol	C18H26O5	359.126	Macrolides and analogues
HMDB0010341	Dextrorphan O-glucuronide	C23H31NO7	468.183	Morphinans
HMDB0032721	2-Methyl-1,4-naphthalenediol bis(dihydrogen phosphate)	C11H12O8P2	314.981	Naphthalenes
HMDB0038549	Toralactone	C15H12O5	307.035	Naphthopyrans
HMDB0000250	Pyrophosphate	H4O7P2	158.925	Non-metal oxoanionic compounds
HMDB0001429	Hydrogen phosphate	H3O4P	292.924	Non-metal oxoanionic compounds
HMDB0060599	Lamivudine sulfoxide	C8H11N3O4S	266.021	Nucleoside and nucleotide analogues
HMDB0038890	Methyl 3-methyl-1-butenyl disulfide	C6H12S2	297.085	Organic disulfides
HMDB0038889	2-Methyl-2-(methyldithio)propanal	C5H10OS2	299.027	Organic disulfides
HMDB0001245	DCDP	C9H15N3O10P2	432.018	Organic oxoanionic compounds
HMDB0000224	O-Phosphorylethanolamine	C2H8NO4P	140.011	Organic phosphoric acids and derivatives
HMDB0060244	Phosphodimethylethanolamine	C4H12NO4P	337.092	Organic phosphoric acids and derivatives
HMDB0240253	N-Acetyltaurine	C4H9NO4S	166.017	Organic sulfonic acids and derivatives
HMDB0031200	2-Methyl-2-[(1-oxo-2-propenyl)amino]-1-propanesulfonic acid	C7H13NO4S	252.055	Organic sulfonic acids and derivatives
HMDB0000251	Taurine	C2H7NO3S	124.006	Organic sulfonic acids and derivatives
HMDB0003903	2-Hydroxyethanesulfonate	C2H6O4S	106.98	Organic sulfonic acids and derivatives
HMDB0062551	4-ethylphenylsulfate	C8H10O4S	201.022	Organic sulfuric acids and derivatives
HMDB0001065	2-Hydroxyphenethylamine	C8H11NO	120.082	Organonitrogen compounds
HMDB0015654	METHACHOLINE	C8H17NO2	160.135	Organonitrogen compounds
HMDB0001565	Phosphocholine	C5H14NO4P	184.075	Organonitrogen compounds
HMDB0000062	L-Carnitine	C7H15NO3	162.114	Organonitrogen compounds
HMDB0003431	L-Histidinol	C6H11N3O	124.088	Organonitrogen compounds
HMDB0060432	Alcophosphamide	C7H17Cl2N2O3P	261.033	Organonitrogen compounds
HMDB0000895	Acetylcholine chloride	C7H16ClNO2	164.083	Organonitrogen compounds
HMDB0033553	3-[(3-Methylbutyl)nitrosoamino]-2-butanone	C9H18N2O2	231.135	Organonitrogen compounds
HMDB0013222	3-Guanidinopropanoate	C4H9N3O2	130.061	Organonitrogen compounds
HMDB0060014	Phenyl glucuronide	C12H14O7	271.08	Organooxygen compounds
HMDB0031414	2,3-Dimethyl-2-cyclohexen-1-one	C8H12O	147.078	Organooxygen compounds
HMDB0002334	Benzoquinoneacetic acid	C8H6O4	149.025	Organooxygen compounds
HMDB0000830	Neuraminic acid	C9H17NO8	232.084	Organooxygen compounds
HMDB0000210	Pantothenic Acid	C9H17NO5	218.103	Organooxygen compounds
HMDB0001124	Trehalose 6-phosphate	C12H23O14P	467.076	Organooxygen compounds
HMDB0012152	2-O-(6-Phospho-alpha-mannosyl)-D-glycerate	C9H17O12P	369.022	Organooxygen compounds
HMDB0001068	Sedoheptulose 7-phosphate	C7H15O10P	289.033	Organooxygen compounds
HMDB0060786	6-Hydroxymelatonin glucuronide	C19H24N2O9	847.285	Organooxygen compounds
HMDB0000539	Arabinonic acid	C5H10O6	165.04	Organooxygen compounds
HMDB0029404	(S)-a-Amino-2,5-dihydro-5-oxo-4-isoxazolepropanoic acid N2-glucoside	C12H18N2O9	333.095	Organooxygen compounds
HMDB0039505	2-(Arabinosylamino)-3-(glucosylamino)propanenitrile	C14H25N3O9	360.142	Organooxygen compounds
HMDB0037848	N-(1-Deoxy-1-fructosyl)glycine	C8H15NO7	218.067	Organooxygen compounds
HMDB0034777	Epidermin	C11H19NO6	298.07	Organooxygen compounds
HMDB0034060	6-O-Acetylarbutin	C14H18O8	313.091	Organooxygen compounds
HMDB0032568	2'-Hydroxyacetophenone	C8H8O2	135.044	Organooxygen compounds
HMDB0031483	(Z)-4-Heptenal	C7H12O	111.08	Organooxygen compounds
HMDB0011133	DHAP(18:0)	C21H41O7P	481.26	Organooxygen compounds
HMDB0010347	Octanoylglucuronide	C14H24O8	319.138	Organooxygen compounds
HMDB0031181	Homodihydrojasmone	C12H20O	225.15	Organooxygen compounds
HMDB0094680	Octaethylene glycol	C16H34O9	415.22	Organooxygen compounds
HMDB0125228	6-({2-[(acetyloxy)methyl]-4,5,6-trihydroxyoxan-3-yl}oxy)-3,4,5-trihydroxyoxane-2-carboxylic acid	C14H22O13	379.087	Organooxygen compounds
HMDB0060812	Cyclic N-Acetylserotonin glucuronide	C18H20N2O8	413.1	Organooxygen compounds
HMDB0126429	6-(4-ethenyl-3-hydroxyphenoxy)-3,4,5-trihydroxyoxane-2-carboxylic acid	C14H16O8	293.069	Organooxygen compounds
HMDB0029968	Ethyl beta-D-glucopyranoside	C8H16O6	245.043	Organooxygen compounds
HMDB0001489	Ribose 1-phosphate	C5H11O8P	229.012	Organooxygen compounds
HMDB0060180;HMDB0000807	D-Glycerate 3-phosphate	C3H7O7P	184.985	Organooxygen compounds
HMDB0001367	N-Acetyl-alpha-D-glucosamine 1-phosphate	C8H16NO9P	300.049	Organooxygen compounds
HMDB0005769	Balenine	C10H16N4O3	241.132	Peptidomimetics
HMDB0000033	Carnosine	C9H14N4O3	227.116	Peptidomimetics
HMDB0011166	L-beta-aspartyl-L-leucine	C10H18N2O5	227.104	Peptidomimetics
HMDB0029395	L-L-Homoglutathione	C11H19N3O6S	356.07	Peptidomimetics
HMDB0000194	Anserine	C10H16N4O3	285.121	Peptidomimetics
HMDB0000073	Dopamine	C8H11NO2	118.066	Phenols
HMDB0032590	Zingerone	C11H14O3	193.087	Phenols
HMDB0001232;HMDB0041950	4-Nitrophenol	C6H5NO3	138.019	Phenols
HMDB0002434	Hydroquinone	C6H6O2	109.028	Phenols
HMDB0000216;HMDB0000222;LMFA07070004	Palmitoylcarnitine	C23H45NO4	436.284	Phenols
HMDB0000755	Hydroxyphenyllactic acid	C9H10O4	181.05	Phenylpropanoic acids
HMDB0035360	N-Methyl-1-deoxynojirimycin	C7H15NO4	214.049	Piperidines
HMDB0030324	(R)-Pelletierine	C8H15NO	186.113	Piperidines
HMDB0036382	6-Deoxyfagomine	C6H13NO2	130.086	Piperidines
HMDB0041085	Sambutoxin	C28H39NO4	454.298	Prenol lipids
HMDB0003634	(S)-(-)-Perillyl alcohol	C10H16O	170.155	Prenol lipids
HMDB0036903	Gibberellin A38 glucosyl ester	C26H36O11	489.21	Prenol lipids
HMDB0036817	Norecasantalic acid	C11H16O2	181.124	Prenol lipids
HMDB0033235	8,12-Epoxy-4(15),7,11-eudesmatrien-1-one	C15H18O2	502.299	Prenol lipids
HMDB0038736	(3S,5R,6R,7E)-3,5,6-Trihydroxy-7-megastigmen-9-one	C13H22O4	502.333	Prenol lipids
HMDB0041018	Calenduloside G methyl ester	C43H68O14	427.216	Prenol lipids
HMDB0035352	Oleuroside	C25H32O13	579.152	Prenol lipids
HMDB0035596	Armexifolin	C15H18O4	307.117	Prenol lipids
HMDB0034679	Cinncassiol D2 glucoside	C26H42O11	529.264	Prenol lipids
HMDB0033917	4-Hydroxy-3-methoxy-2,10-bisaboladien-9-one	C16H26O3	301.16	Prenol lipids
HMDB0032783;LMST01080001	Porrigenin A	C27H44O5	941.638	Prenol lipids
HMDB0010340	Retinyl beta-glucuronide	C26H38O7	443.248	Prenol lipids
HMDB0030057	Boviquinone 4	C26H36O4	393.242	Prenol lipids
HMDB0030020	Withanolide B	C28H38O5	475.245	Prenol lipids
HMDB0035971	(17alpha,23S)-17,23-Epoxy-29-hydroxy-27-norlanosta-1,8-diene-3,15,24-trione	C29H40O5	489.261	Prenol lipids
HMDB0012869	9'-Carboxy-gamma-tocotrienol	C23H32O4	407.202	Prenol lipids
HMDB0038378	Goshonoside F7	C32H54O12	667.309	Prenol lipids
HMDB0038743	Armillatin	C38H58O6	655.423	Prenol lipids
HMDB0031383	(3S,4S,6R,7S)-1,10-Bisaboladiene-3,4-diol	C15H26O2	283.192	Prenol lipids
HMDB0033024	Ganoderic acid alpha	C32H46O9	611.26	Prenol lipids
HMDB0030897	Lucidenolactone	C27H36O6	455.245	Prenol lipids
HMDB0036693	Acetylbalchanolide	C17H24O4	337.167	Prenol lipids
HMDB0036117	(1'R)-Nepetalic acid	C10H16O3	229.108	Prenol lipids
HMDB0012143	2-Amino-4-oxo-4-alpha-hydroxy-6-(erythro-1',2',3'-trihydroxypropyl)-5,6,7,8-tetrahydroxypterin	C9H15N5O8	356.059	Pteridines and derivatives
HMDB0000195	Inosine	C10H12N4O5	267.074	Purine nucleosides
HMDB0000133	Guanosine	C10H13N5O5	282.085	Purine nucleosides
HMDB0000071	Deoxyinosine	C10H12N4O4	251.079	Purine nucleosides
HMDB0000299	Xanthosine	C10H12N4O6	283.069	Purine nucleosides
HMDB0000912	Succinyladenosine	C14H17N5O8	382.101	Purine nucleosides
HMDB0000050	Adenosine	C10H13N5O4	248.079	Purine nucleosides
HMDB0001341	ADP	C10H15N5O10P2	426.023	Purine nucleotides
HMDB0001554	XMP	C10H13N4O9P	363.035	Purine nucleotides
HMDB0001178	Adenosine diphosphate ribose	C15H23N5O14P2	540.055	Purine nucleotides
HMDB0000175	Inosine-5'-monophosphate	C10H13N4O8P	384.996	Purine nucleotides
HMDB0041426	Erinapyrone A	C7H10O3	107.051	Pyrans
HMDB0040705	Allixin	C12H18O4	207.102	Pyrans
HMDB0036380	Xi-2,3-Dihydro-3,5-dihydroxy-6-methyl-4H-pyran-4-one	C7H10O4	203.056	Pyrans
HMDB0031735	Ethyl maltol	C7H8O3	185.045	Pyrans
HMDB0004193	N1-Methyl-2-pyridone-5-carboxamide	C7H8N2O2	135.057	Pyridines and derivatives
HMDB0001297	Norcotinine	C9H10N2O	180.115	Pyridines and derivatives
HMDB0035178	6-Acetyl-2,3-dihydro-2-(hydroxymethyl)-4(1H)-pyridinone	C8H11NO3	233.089	Pyridines and derivatives
HMDB0001491	Pyridoxal Phosphate	C8H10NO6P	248.034	Pyridines and derivatives
HMDB0013704	6-Methylnicotinamide	C8H10N2O	133.075	Pyridines and derivatives
HMDB0060663	Isoniazid alpha-ketoglutaric acid	C11H11N3O5	302.02	Pyridines and derivatives
HMDB0000017	4-Pyridoxic acid	C8H9NO4	182.045	Pyridines and derivatives
HMDB0000296	Uridine	C9H12N2O6	243.062	Pyrimidine nucleosides
HMDB0000982	5-Methylcytidine	C10H15N3O5	302.102	Pyrimidine nucleosides
HMDB0000290	Uridine diphosphate-N-acetylglucosamine	C17H27N3O17P2	606.075	Pyrimidine nucleotides
HMDB0000095	5'-CMP	C9H14N3O8P	322.045	Pyrimidine nucleotides
HMDB0059856	Ethyl 2-pyrrolecarboxylate	C7H9NO2	138.055	Pyrroles
HMDB0061384	N-(3-acetamidopropyl)pyrrolidin-2-one	C9H16N2O2	229.119	Pyrrolidines
HMDB0040008	2,3-Dihydro-1H-pyrrolizine-5-carboxaldehyde	C8H9NO	134.06	Pyrrolizines
HMDB0033115	6-Methylquinoline	C10H9N	144.082	Quinolines and derivatives
HMDB0041046	Marshmine	C20H21NO5	376.119	Quinolines and derivatives
HMDB0003540	Adenosine 3'-monophosphate	C10H14N5O7P	348.074	Ribonucleoside 3'-phosphates
HMDB0003540;HMDB0011617;HMDB0000045	Adenosine monophosphate	C10H14N5O7P	346.056	Ribonucleoside 3'-phosphates
HMDB0033665	N'-Hydroxyneosaxitoxin	C10H17N7O6	330.116	Saxitoxins, gonyautoxins, and derivatives
HMDB0013464	SM(d18:0/16:1(9Z))	C39H79N2O6P	747.568	Sphingolipids
HMDB0062534	TetraHCA	C27H46O6	530.363	Steroids and steroid derivatives
HMDB0030085;LMPR0104300001	Pubescenol	C28H42O6	516.332	Steroids and steroid derivatives
HMDB0006228	24-Hydroxycalcitriol	C27H44O4	450.361	Steroids and steroid derivatives
HMDB0033198	(5alpha,6beta,14alpha,20R,22R)-5,6,14,20,27-Pentahydroxy-1-oxowith-24-enolide	C28H42O8	527.261	Steroids and steroid derivatives
LMST05030001;HMDB0000138;HMDB0000331	Glycocholic Acid	C26H43NO6	500.279	Steroids and steroid derivatives
HMDB0000314	3b-Allotetrahydrocortisol	C21H34O5	347.221	Steroids and steroid derivatives
HMDB0033796	Physapubescin	C30H42O8	551.261	Steroids and steroid derivatives
HMDB0000268;LMST02030100;HMDB0000449	Tetrahydrocorticosterone	C21H34O4	371.221	Steroids and steroid derivatives
LMST02030227;HMDB0003128	Cortolone	C21H34O5	387.216	Steroids and steroid derivatives
HMDB0034927;LMST01010104	Cucurbitacin B	C32H46O8	579.292	Steroids and steroid derivatives
HMDB0002498;LMST05020030	Taurochenodeoxycholate-7-sulfate	C26H45NO9S2	288.62	Steroids and steroid derivatives
HMDB0004484;HMDB0002829	Androsterone glucuronide	C25H38O8	501.225	Steroids and steroid derivatives
HMDB0061125	4-Hydroxytamoxifen-O-glucuronide	C32H37NO8	600.204	Stilbenes
HMDB0012489	1,2,3,4-Tetrahydroisoquinoline	C9H11N	154.063	Tetrahydroisoquinolines
HMDB0006468	4-Hydroxydebrisoquine	C10H13N3O	236.106	Tetrahydroisoquinolines
HMDB0060841	N-Despropyl-rotigotine	C16H19NOS	310.065	Tetralins
HMDB0034394	S-Propyl 1-propanesulfinothioate	C6H14OS2	165.04	Thiosulfinic acid esters
HMDB0029598	Methenamine	C6H12N4	141.115	Triazinanes
HMDB0031345	Calystegine A6	C7H13NO3	204.087	Tropane alkaloids
HMDB0031346	Calystegine C1	C7H13NO5	190.072	Tropane alkaloids
HMDB0001487;HMDB0000902	NADH	C21H29N7O14P2	664.118	(5'->5')-dinucleotides
HMDB0030604	Epsilon-Viniferin	C28H22O6	435.12	2-arylbenzofuran flavonoids
-	3-amino-2-naphthoic acid	C11H9NO2	188.072	-
-	Farnesyl acetone	C18H30O	280.266	-
LMFA12000284	9S,10R-Epoxy-6Z-octadecene	C18H32O	282.282	-
-	THTC	C5H8O2S	150.06	-
LMGP01010921	PC(18:2(2E,4E)/18:2(2E,4E))	C44H80NO8P	782.576	-
-	METOLACHLOR	C15H22ClNO2	284.144	-
-	DL-Stearoylcarnitine	C25H49NO4	428.378	-
-	4-formyl Indole	C9H7NO	146.061	-
-	4-Chlorobenzaldehyde	C7H5ClO	141.011	-
-	Propanoyl phosphate	C3H7O5P	155.012	-
-	Triphenylphosphine oxide	C18H15OP	279.096	-
-	Nicotyrine	C10H10N2	159.093	-
-	Alpha-(Methylenecyclopropyl)glycine	C6H9NO2	128.072	-
-	Phospho-L-serine	C3H8NO6P	186.018	-
-	1-(5-Hydroxy-2-pyrimidinyl)piperazine	C8H12N4O	181.11	-
-	Inosine 5'-monophosphate (IMP)	C10H13N4O8P	347.04	-
-	13(S)-HODE	C18H32O3	295.228	-
-	LysoPC(P-16:0)	C24H50NO6P	524.336	-
-	Flavin adenine dinucleotide (FAD)	C27H33N9O15P2	784.152	-
-	PSOROMIC ACID	C18H14O8	357.063	-
-	(±)13-HpODE	C18H32O4	311.223	-
-	L-a-Lysophosphatidylserine	C24H48NO9P	524.3	-
-	Uridine monophosphate (UMP)	C9H13N2O9P	323.029	-
-	Alanyl-Hydroxyproline	C8H14N2O4	247.094	-
-	Guanidylic acid (guanosine monophosphate)	C10H14N5O8P	362.051	-
-	D-Arabinono-1,4-lactone	C5H8O5	147.029	-
-	(S)-5-Diphosphomevalonic acid	C6H14O10P2	288.988	-
-	ALANYL-dl-LEUCINE	C9H18N2O3	201.124	-
-	ALANYL-dl-PHENYLALANINE	C12H16N2O3	235.109	-
-	N-Acetyl-DL-methionine	C7H13NO3S	190.054	-
-	P-Tolyl Sulfate	C7H8O4S	187.007	-
-	Hydroxysebacic acid	C10H18O5	217.108	-
-	Alpha-Phenylcyclohexylglycolic acid	C14H18O3	233.118	-
LMFA01050033	10-hydroxy capric acid	C10H20O3	187.134	-
-	Trans-EKODE-(E)-Ib	C18H30O4	309.208	-
-	(4E,7E,10Z,13E,16E,19E)-docosa-4,7,10,13,16,19-hexaenoic acid	C22H32O2	327.233	-
LMFA01030688	8,11-eicosadiynoic acid	C20H32O2	303.233	-
LMFA02000120	DL-2-hydroxy stearic acid	C18H36O3	299.26	-
-	PG(16:0/0:0)[U]	C22H45O9P	483.274	-
-	1-Palmitoyl-2-linoleoyl PE	C39H74NO8P	714.51	-
-	LysoPA(P-16:0e/0:0)	C19H39O6P	375.231	-
-	LysoPC(P-18:1(9Z))	C26H52NO6P	550.352	-
LMGP02050004	PE(18:1(9Z)/0:0)	C23H46NO7P	478.294	-
-	7Z, 10Z, 13Z, 16Z, 19Z-docosapentaenoic acid	C22H34O2	329.249	-
-	Y-Linolenic acid	C18H30O2	323.223	-
LMFA01050157	10-hydroxy-2E-decenoic acid	C10H18O3	185.118	-
-	C75	C14H22O4	253.145	-
-	N-a-Acetylcitrulline	C8H15N3O4	252.074	-
-	9-(2,3-dihydroxypropoxy)-9-oxononanoic acid	C12H22O6	243.124	-
-	P-Acetaminobenzoic acid	C9H9NO3	178.05	-
-	Riboflavin (Vitamin B2)	C17H20N4O6	375.132	-
-	(2-oxo-2,3-dihydro-1H-indol-3-yl)acetic acid	C10H9NO3	172.04	-
-	4-Hydroxybenzenesulfonic acid	C6H6O4S	172.991	-
-	L-Leucyl-L- Alanine	C9H18N2O3	201.124	-
-	1,4-beta-D-Glucan	C18H32O18	557.137	-
-	Inosine diphosphate (IDP)	C10H14N4O11P2	427.007	-
-	D-Arabinose-5-phosphate disodium salt	C5H11O8P	211.001	-
-	Nicotinamide adenine dinucleotide (NAD)	C21H27N7O14P2	662.103	-
-	D-myo-Inositol-2,4-diphosphate	C6H14O12P2	338.989	-
-	Phosphoenol pyruvate	C3H5O6P	166.974	-
-	D-Mannose-6-phosphate	C6H13O9P	519.053	-
-	AMINOHYDROXYBUTYRIC ACID	C4H9NO3	118.05	-
-	2-Pyrimidin-2-yl-Propionic Acid	C7H8N2O2	151.05	-
