# Supplementary material for: Metabolomics Reveals Glycerophospholipids, Peptides, and Flavonoids Contributing to Breast Meat Flavor and Benefit Properties of Beijing-You Chicken
Source: Foods. 2024 Aug 15;13(16):2549. doi: 10.3390/foods13162549 (PMC11354068; doi:10.3390/foods13162549)
Supplement: Supplementary file 1 [file foods-13-02549-s001.zip › Table S2 Summary of identified metabolites in breast muscle of Beijing-You chicken during the developmental process.xls]

## Sheet: Sheet1
Table S2 Summary of identified metabolites in breast muscle of Beijing-You chicken during the developmental process
HMDB Class	Numbber of metabolites	Proportion
Carboxylic acids and derivatives	111	20.709
Glycerophospholipids	81	15.1119
Fatty Acyls	49	9.14179
Organooxygen compounds	28	5.22388
Prenol lipids	24	4.47761
Steroids and steroid derivatives	12	2.23881
Benzene and substituted derivatives	11	2.05224
Flavonoids	10	1.86567
Purine nucleosides	10	1.86567
Organonitrogen compounds	9	1.6791
Imidazopyrimidines	8	1.49254
Coumarins and derivatives	7	1.30597
Pyridines and derivatives	7	1.30597
Organic sulfonic acids and derivatives	5	0.932836
Peptidomimetics	5	0.932836
Phenols	5	0.932836
Indoles and derivatives	4	0.746269
Pyrans	4	0.746269
Pyrimidine nucleosides	4	0.746269
Azoles	3	0.559701
Hydroxy acids and derivatives	3	0.559701
Isobenzofurans	3	0.559701
Keto acids and derivatives	3	0.559701
Piperidines	3	0.559701
Benzopyrans	2	0.373134
Cinnamic acids and derivatives	2	0.373134
Diazines	2	0.373134
Dihydrofurans	2	0.373134
Glycerolipids	2	0.373134
Halohydrins	2	0.373134
Harmala alkaloids	2	0.373134
Macrolides and analogues	2	0.373134
Non-metal oxoanionic compounds	2	0.373134
Organic disulfides	2	0.373134
Organic phosphoric acids and derivatives	2	0.373134
Pyrrolidines	2	0.373134
Quinolines and derivatives	2	0.373134
Ribonucleoside 3'-phosphates	2	0.373134
Tetrahydroisoquinolines	2	0.373134
Tropane alkaloids	2	0.373134
Allyl sulfur compounds	1	0.186567
Azacyclic compounds	1	0.186567
Azolidines	1	0.186567
Benzimidazoles	1	0.186567
Benzodiazepines	1	0.186567
Benzodioxoles	1	0.186567
Benzothiophenes	1	0.186567
Cinnamaldehydes	1	0.186567
Daphniphylline-type alkaloids	1	0.186567
Depsides and depsidones	1	0.186567
Diarylheptanoids	1	0.186567
Dihydrothiophenes	1	0.186567
Furans	1	0.186567
Heteroaromatic compounds	1	0.186567
Imidazole ribonucleosides and ribonucleotides	1	0.186567
Lactones	1	0.186567
Morphinans	1	0.186567
Naphthalenes	1	0.186567
Naphthopyrans	1	0.186567
Nucleoside and nucleotide analogues	1	0.186567
Organic oxoanionic compounds	1	0.186567
Phenylpropanoic acids	1	0.186567
Pteridines and derivatives	1	0.186567
Pyrroles	1	0.186567
Saxitoxins, gonyautoxins, and derivatives	1	0.186567
Sphingolipids	1	0.186567
Stilbenes	1	0.186567
Tetralins	1	0.186567
Thiosulfinic acid esters	1	0.186567
Triazinanes	1	0.186567
(5'->5')-dinucleotides	1	0.186567
2-arylbenzofuran flavonoids	1	0.186567
Others	63	11.7537
