# Supplementary material for: Metabolomics Reveals Glycerophospholipids, Peptides, and Flavonoids Contributing to Breast Meat Flavor and Benefit Properties of Beijing-You Chicken
Source: Foods. 2024 Aug 15;13(16):2549. doi: 10.3390/foods13162549 (PMC11354068; doi:10.3390/foods13162549)
Supplement: Supplementary file 1 [file foods-13-02549-s001.zip › Table S3 The lists of differential metabolites between the comparisons of D450 vs. D150 and D450 vs. D300.xls]

## Sheet: D450 vs D150
Table S3 The lists of differential metabolites for the comparison of D450 vs. D150
Metabolite	Regulate	Library ID	HMDB Superclass	HMDB Class	HMDB Subclass	VIP_pred_OPLS-DA	VIP_PLS-DA	FC(D450_B/D150_B)	P_value	FDR
Aeglin	up	HMDB0041415	Lipids and lipid-like molecules	Fatty Acyls	Fatty acyl glycosides	3.7794	3.5895	1.3472	4.381e-05	0.0004863
L-2-Amino-3-(1-pyrazolyl)propanoic acid	up	HMDB0034267	Organic acids and derivatives	Carboxylic acids and derivatives	Amino acids, peptides, and analogues	3.0698	2.9368	1.2951	0.0003238	0.002334
6-Feruloylglucose 2,3,4-trihydroxy-3-methylbutylglycoside	up	HMDB0036214	Lipids and lipid-like molecules	Fatty Acyls	Fatty acyl glycosides	3.4101	3.2726	1.2648	1.725e-06	4.732e-05
1-hydroxy-5-(4-methoxyphenyl)-2-methylpentan-3-one	up	HMDB0132943	Lipids and lipid-like molecules	Fatty Acyls	Fatty alcohols	2.7908	2.6476	1.2208	0.0002684	0.002002
Phenyl glucuronide	up	HMDB0060014	Organic oxygen compounds	Organooxygen compounds	Carbohydrates and carbohydrate conjugates	2.7414	2.6497	1.2046	0.000156	0.001314
3,4,5-trihydroxy-6-{[1-(4-methoxyphenyl)-4-methylpent-1-en-3-yl]oxy}oxane-2-carboxylic acid	down	HMDB0132958	Lipids and lipid-like molecules	Fatty Acyls	Fatty acyl glycosides	2.8245	2.7347	0.7969	0.0001155	0.000921
Taurochenodeoxycholate-7-sulfate	down	HMDB0002498;LMST05020030	Lipids and lipid-like molecules	Steroids and steroid derivatives	Bile acids, alcohols and derivatives	2.8925	2.8915	0.6743	0.0001119	0.0009032
Gamma-Glutamyltyrosine	down	HMDB0011741	Organic acids and derivatives	Carboxylic acids and derivatives	Amino acids, peptides, and analogues	3.2913	3.2627	0.6712	6.804e-11	2.644e-08
Theobromine	down	HMDB0002825	Organoheterocyclic compounds	Imidazopyrimidines	Purines and purine derivatives	3.2398	3.1998	0.6529	1.562e-06	4.765e-05
2-Hexyl-5-[2-(4-hydroxy-3-methoxyphenyl)ethyl]furan	down	HMDB0040927	Lipids and lipid-like molecules	Fatty Acyls	Fatty acids and conjugates	3.3389	3.2524	0.6442	2.911e-11	1.305e-08
6-Hydroxymelatonin glucuronide	down	HMDB0060786	Organic oxygen compounds	Organooxygen compounds	Carbohydrates and carbohydrate conjugates	3.8899	3.7915	0.6368	1.222e-06	4.071e-05
Americine	down	HMDB0034441	Organic acids and derivatives	Carboxylic acids and derivatives	Amino acids, peptides, and analogues	3.7584	3.6759	0.621	7.382e-14	7.171e-11
4-ethylphenylsulfate	down	HMDB0062551	Organic acids and derivatives	Organic sulfuric acids and derivatives	Arylsulfates	3.6459	3.6061	0.5717	6.414e-09	8.496e-07
LysoPE(0:0/20:0)	down	HMDB0011481	Lipids and lipid-like molecules	Glycerophospholipids	Glycerophosphoethanolamines	3.141	3.2091	0.4722	0.003823	0.01432
Ganoderic acid alpha	down	HMDB0033024	Lipids and lipid-like molecules	Prenol lipids	Triterpenoids	4.5271	4.4604	0.4	1.733e-08	1.656e-06
5-hydroxy-8-(2-hydroxypropan-2-yl)-4-propyl-2H,8H,9H-furo[2,3-h]chromen-2-one	down	HMDB0130120	Phenylpropanoids and polyketides	Coumarins and derivatives	Furanocoumarins	2.7007	2.7295	0.4271	0.00123	0.005744
Acetylcholine chloride	up	HMDB0000895	Organic nitrogen compounds	Organonitrogen compounds	Quaternary ammonium salts	2.6688	2.5273	1.1627	0.0001267	0.001111
N-a-Acetylcitrulline	down	-	-	-	-	2.5902	2.5596	0.6804	0.0001833	0.001298
1-(5-Hydroxy-2-pyrimidinyl)piperazine	up	-	-	-	-	2.5665	2.4562	1.1241	2.742e-06	6.594e-05
PA(16:0/22:4(7Z,10Z,13Z,16Z))	up	HMDB0114846;LMGP10010970	Lipids and lipid-like molecules	Glycerophospholipids	Glycerophosphates	2.5609	2.4925	1.1567	3.874e-08	3.213e-06
N-Acetyl-L-Histidine	up	HMDB0032055	Organic acids and derivatives	Carboxylic acids and derivatives	Amino acids, peptides, and analogues	2.5498	2.4385	1.1079	2.462e-06	6.3e-05
N-a-Acetyl-L-arginine	up	HMDB0004620	Organic acids and derivatives	Carboxylic acids and derivatives	Amino acids, peptides, and analogues	2.5161	2.3787	1.1822	0.0005295	0.003391
Marshmine	down	HMDB0041046	Organoheterocyclic compounds	Quinolines and derivatives	Benzoquinolines	2.4679	2.5083	0.7364	5.827e-05	0.0005698
3-Hydroxy-2-methylglutarate	down	HMDB0029169	Lipids and lipid-like molecules	Fatty Acyls	Fatty acids and conjugates	2.4647	2.4301	0.7684	2.861e-06	6.891e-05
Carnosine	up	HMDB0000033	Organic acids and derivatives	Peptidomimetics	Hybrid peptides	2.4576	2.3522	1.0888	2.742e-06	6.594e-05
TetraHCA	down	HMDB0062534	Lipids and lipid-like molecules	Steroids and steroid derivatives	Bile acids, alcohols and derivatives	2.3986	2.3523	0.8645	0.0001941	0.001561
12-hydroxyheptadecanoic acid	down	HMDB0061663	Lipids and lipid-like molecules	Fatty Acyls	Fatty acids and conjugates	2.3825	2.324	0.87	1.523e-09	3.236e-07
Vulgaxanthin II	up	HMDB0029841	Organic acids and derivatives	Carboxylic acids and derivatives	Amino acids, peptides, and analogues	2.3707	2.285	1.1794	0.0001104	0.0008951
2-Isopropylmalic acid	down	HMDB0000402	Lipids and lipid-like molecules	Fatty Acyls	Fatty acids and conjugates	2.323	2.2797	0.7164	0.002533	0.01025
7-chloro-2-(3,4-dimethoxyphenyl)-3,5-dihydroxy-6,8-dimethoxy-4H-chromen-4-one	up	HMDB0135846	Phenylpropanoids and polyketides	Flavonoids	Flavones	2.3099	2.2506	1.1211	9.53e-06	0.0001573
Calenduloside G methyl ester	down	HMDB0041018	Lipids and lipid-like molecules	Prenol lipids	Terpene glycosides	2.307	2.3797	0.8046	0.0008253	0.004901
L-L-Homoglutathione	up	HMDB0029395	Organic acids and derivatives	Peptidomimetics	Hybrid peptides	2.2989	2.248	1.1595	2.517e-05	0.0003134
Daphniphylline	down	HMDB0030291	Alkaloids and derivatives	Daphniphylline-type alkaloids	Not Available	2.2739	2.2643	0.8715	1.672e-05	0.0002375
S-(Hydroxymethyl)glutathione	down	HMDB0004662	Organic acids and derivatives	Carboxylic acids and derivatives	Amino acids, peptides, and analogues	2.2621	2.1509	0.8598	4.848e-05	0.0004991
LysoPC(20:2(11Z,14Z))	down	HMDB0010392	Lipids and lipid-like molecules	Glycerophospholipids	Glycerophosphocholines	2.2567	2.2232	0.8233	3.071e-05	0.0003558
8-iso-PGE2	down	HMDB0005844;LMFA03110003	Lipids and lipid-like molecules	Fatty Acyls	Eicosanoids	2.2253	2.1713	0.8846	1.276e-08	1.43e-06
Zeranol	down	HMDB0041824;HMDB0032702	Phenylpropanoids and polyketides	Macrolides and analogues	Not Available	2.2162	2.1648	0.7999	2.605e-07	1.38e-05
Lucidenolactone	down	HMDB0030897	Lipids and lipid-like molecules	Prenol lipids	Triterpenoids	2.2	2.1118	0.7792	0.002712	0.01084
Alpha-(Methylenecyclopropyl)glycine	down	-	-	-	-	2.1799	2.2092	0.8589	0.001064	0.006013
Anserine	down	HMDB0000194	Organic acids and derivatives	Peptidomimetics	Hybrid peptides	2.165	2.1459	0.8303	1.578e-06	4.765e-05
Monoethylhexyl phthalic acid	down	HMDB0013248	Benzenoids	Benzene and substituted derivatives	Benzoic acids and derivatives	2.0644	2.0284	0.7861	0.001507	0.006777
N-Despropyl-rotigotine	up	HMDB0060841	Benzenoids	Tetralins	Not Available	2.0636	2.0145	1.1437	0.0001429	0.001068
L-Histidine	up	HMDB0000177	Organic acids and derivatives	Carboxylic acids and derivatives	Amino acids, peptides, and analogues	2.0466	1.9954	1.0886	1.62e-06	4.843e-05
LysoPE(0:0/16:1(9Z))	down	HMDB0011474	Lipids and lipid-like molecules	Glycerophospholipids	Glycerophosphoethanolamines	2.0077	2.0411	0.8351	0.000773	0.003955
Succinyladenosine	down	HMDB0000912	Nucleosides, nucleotides, and analogues	Purine nucleosides	Not Available	1.9935	1.9607	0.8596	0.001275	0.005905
PS(18:1(9Z)/18:1(9Z))	up	HMDB0012390;LMGP03010030	Lipids and lipid-like molecules	Glycerophospholipids	Glycerophosphoserines	1.9861	1.9848	1.1153	1.166e-05	0.0001812
Purothionin AII	down	HMDB0039001	Benzenoids	Benzene and substituted derivatives	Benzoic acids and derivatives	1.9603	1.8973	0.9279	1.144e-05	0.0001787
7-Aminonitrazepam	down	HMDB0041819	Organoheterocyclic compounds	Benzodiazepines	1,4-benzodiazepines	1.9289	1.8595	0.93	2.663e-06	6.661e-05
Oleuroside	down	HMDB0035352	Lipids and lipid-like molecules	Prenol lipids	Terpene glycosides	1.928	1.8403	0.9418	5.351e-06	0.0001003
Epidermin	down	HMDB0034777	Organic oxygen compounds	Organooxygen compounds	Carbohydrates and carbohydrate conjugates	1.9217	1.9158	0.8777	0.0005978	0.003211
Ophthalmic acid	down	HMDB0005765	Organic acids and derivatives	Carboxylic acids and derivatives	Amino acids, peptides, and analogues	1.9158	1.8416	0.8747	0.001137	0.005415
Taurine	down	HMDB0000251	Organic acids and derivatives	Organic sulfonic acids and derivatives	Organosulfonic acids and derivatives	1.8973	1.9032	0.9158	7.853e-05	0.0007096
1-O-beta-D-Glucopyranosyl-2,3-di-O-(8-hexadecenoyl)glycerol	up	HMDB0031133	Lipids and lipid-like molecules	Glycerolipids	Glycosylglycerols	1.885	1.8503	1.0919	0.0001046	0.0009469
Rutaretin 9-rutinoside	down	HMDB0034611	Phenylpropanoids and polyketides	Coumarins and derivatives	Coumarin glycosides	1.8843	1.8284	0.9158	0.0001215	0.0009532
N-(1-Deoxy-1-fructosyl)glycine	down	HMDB0037848	Organic oxygen compounds	Organooxygen compounds	Carbohydrates and carbohydrate conjugates	1.8673	1.8759	0.8902	0.0003189	0.001975
1-Oleoylglycerophosphoserine	down	HMDB0061694	Lipids and lipid-like molecules	Glycerophospholipids	Glycerophosphoserines	1.8604	1.8434	0.8954	3.005e-06	7.177e-05
LysoPC(P-18:0)	down	HMDB0013122	Lipids and lipid-like molecules	Glycerophospholipids	Glycerophosphocholines	1.841	1.8223	0.9053	6.279e-05	0.0005998
15-deoxy-delta-12,14-PGJ2	down	HMDB0005079;LMFA03010021	Lipids and lipid-like molecules	Fatty Acyls	Eicosanoids	1.8183	1.8031	0.8451	0.003275	0.01266
LysoPE(0:0/20:5(5Z,8Z,11Z,14Z,17Z))	down	HMDB0011489	Lipids and lipid-like molecules	Glycerophospholipids	Glycerophosphoethanolamines	1.8166	1.8602	0.8395	0.0007835	0.004002
Imidazolelactic acid	down	HMDB0002320	Organoheterocyclic compounds	Azoles	Imidazoles	1.7897	1.744	0.9043	9.302e-05	0.0007956
Demethyloleuropein	up	HMDB0036121	Phenylpropanoids and polyketides	Flavonoids	Flavonoid glycosides	1.786	1.7007	1.0623	0.0002652	0.001983
Aspartame	down	HMDB0001894	Organic acids and derivatives	Carboxylic acids and derivatives	Amino acids, peptides, and analogues	1.7714	1.7813	0.8926	1.135e-05	0.0001778
L-Tryptophan	down	HMDB0000929	Organoheterocyclic compounds	Indoles and derivatives	Indolyl carboxylic acids and derivatives	1.7645	1.7568	0.7805	0.009012	0.02905
Armillatin	down	HMDB0038743	Lipids and lipid-like molecules	Prenol lipids	Sesquiterpenoids	1.7558	1.7089	0.9188	4.747e-07	2.128e-05
D-Arabinono-1,4-lactone	down	-	-	-	-	1.7521	1.7508	0.9022	0.0001238	0.0009649
Neohesperidin dihydrochalcone	up	HMDB0030542	Phenylpropanoids and polyketides	Flavonoids	Flavonoid glycosides	1.7481	1.7171	1.0773	0.0002278	0.001519
Cyclic N-Acetylserotonin glucuronide	down	HMDB0060812	Organic oxygen compounds	Organooxygen compounds	Carbohydrates and carbohydrate conjugates	1.7449	1.6761	0.9173	2.044e-05	0.0002714
(2R,3R,4R)-2-Amino-4-hydroxy-3-methylpentanoic acid	down	HMDB0029449;LMFA01050440	Organic acids and derivatives	Carboxylic acids and derivatives	Amino acids, peptides, and analogues	1.7289	1.7234	0.9216	5.293e-05	0.0005611
Apigenin 7-sulfate	down	LMPK12110431;HMDB0037851	Phenylpropanoids and polyketides	Flavonoids	Flavones	1.6466	1.676	0.7893	0.02279	0.0623
Propanoyl phosphate	up	-	-	-	-	1.6382	1.5515	1.1943	0.01021	0.03786
Indolelactic acid	down	HMDB0000671	Organoheterocyclic compounds	Indoles and derivatives	Indolyl carboxylic acids and derivatives	1.6257	1.6267	0.9046	0.00204	0.008611
(S)-Spinacine	down	HMDB0029873	Organic acids and derivatives	Carboxylic acids and derivatives	Amino acids, peptides, and analogues	1.6188	1.6435	0.9037	0.00235	0.009639
Hydroxyphenyllactic acid	down	HMDB0000755	Phenylpropanoids and polyketides	Phenylpropanoic acids	Not Available	1.6057	1.5977	0.9192	0.000906	0.004517
Cucurbitacin B	down	HMDB0034927;LMST01010104	Lipids and lipid-like molecules	Steroids and steroid derivatives	Cucurbitacins	1.6055	1.6278	0.8584	0.03729	0.09056
Hydroquinone	down	HMDB0002434	Benzenoids	Phenols	Benzenediols	1.5969	1.5901	0.9006	2.559e-05	0.000316
PC(15:0/18:2(9Z,12Z))	up	LMGP01010543;HMDB0007940	Lipids and lipid-like molecules	Glycerophospholipids	Glycerophosphocholines	1.5925	1.5905	1.0859	9.264e-05	0.0007951
LysoPC(16:1(9Z)/0:0)	down	HMDB0010383	Lipids and lipid-like molecules	Glycerophospholipids	Glycerophosphocholines	1.5908	1.6076	0.9148	0.0009095	0.004531
4-Hydroxyphenylacetaldehyde	down	HMDB0003767	Benzenoids	Benzene and substituted derivatives	Phenylacetaldehydes	1.5819	1.5748	0.9043	0.0004146	0.002418
LysoPC(22:4(7Z,10Z,13Z,16Z))	down	HMDB0010401	Lipids and lipid-like molecules	Glycerophospholipids	Glycerophosphocholines	1.5814	1.5811	0.9228	0.0005279	0.002908
N-acetylaspartate	down	HMDB0000812	Organic acids and derivatives	Carboxylic acids and derivatives	Amino acids, peptides, and analogues	1.581	1.4961	0.8877	0.04734	0.1057
PE(18:2(9Z,12Z)/P-18:0)	up	HMDB0009115	Lipids and lipid-like molecules	Glycerophospholipids	Glycerophosphoethanolamines	1.5711	1.5758	1.0827	6.738e-05	0.0006354
Eicosapentaenoic acid	down	HMDB0001999	Lipids and lipid-like molecules	Fatty Acyls	Fatty acids and conjugates	1.5584	1.6311	0.8339	0.01191	0.03641
Oxidized glutathione	down	HMDB0011691;HMDB0003337	Organic acids and derivatives	Carboxylic acids and derivatives	Amino acids, peptides, and analogues	1.5276	1.4908	0.9239	0.01233	0.0375
1-Oleoylglycerophosphoinositol	down	HMDB0061693	Lipids and lipid-like molecules	Glycerophospholipids	Glycerophosphoinositols	1.524	1.5438	0.9167	0.002658	0.01068
Trans-Zeatin	up	HMDB0012204	Organoheterocyclic compounds	Imidazopyrimidines	Purines and purine derivatives	1.5076	1.5177	1.185	0.02167	0.0598
(R)-6'-O-(4-Geranyloxy-2-hydroxycinnamoyl)-marmin	down	HMDB0039061	Phenylpropanoids and polyketides	Coumarins and derivatives	Furanocoumarins	1.4951	1.5544	0.8738	0.006582	0.02252
2-Pyrimidin-2-yl-Propionic Acid	down	-	-	-	-	1.4873	1.432	0.9463	3.55e-06	8.082e-05
Gibberellin A38 glucosyl ester	up	HMDB0036903	Lipids and lipid-like molecules	Prenol lipids	Terpene glycosides	1.4854	1.3824	1.0537	0.008179	0.03156
PC(o-16:0/20:4(8Z,11Z,14Z,17Z))	down	HMDB0013407;LMGP01020245	Lipids and lipid-like molecules	Glycerophospholipids	Glycerophosphocholines	1.4582	1.4535	0.9486	0.0002836	0.001801
PE-NMe2(16:0/18:2(9Z,12Z))	up	HMDB0113943	Lipids and lipid-like molecules	Glycerophospholipids	Glycerophosphoethanolamines	1.447	1.4186	1.0498	2.398e-05	0.0003058
Indicaxanthin	down	HMDB0029386	Organic acids and derivatives	Carboxylic acids and derivatives	Amino acids, peptides, and analogues	1.4453	1.3976	0.9584	8.381e-05	0.0007412
N1-Methyl-2-pyridone-5-carboxamide	down	HMDB0004193	Organoheterocyclic compounds	Pyridines and derivatives	Pyridinecarboxylic acids and derivatives	1.4447	1.3857	0.9567	7.808e-07	2.761e-05
Allithiamine	down	HMDB0031758	Organoheterocyclic compounds	Diazines	Pyrimidines and pyrimidine derivatives	1.4186	1.3975	0.9227	0.00895	0.02887
3-Methyl-L-histidine	down	HMDB0000479	Organic acids and derivatives	Carboxylic acids and derivatives	Amino acids, peptides, and analogues	1.4163	1.3654	0.9484	6.06e-07	2.402e-05
LysoPC(20:3(5Z,8Z,11Z))	down	HMDB0010393	Lipids and lipid-like molecules	Glycerophospholipids	Glycerophosphocholines	1.4131	1.4224	0.935	0.0007286	0.003788
PC(16:0/18:2(9Z,12Z))	up	HMDB0007973;LMGP01010594	Lipids and lipid-like molecules	Glycerophospholipids	Glycerophosphocholines	1.4092	1.3824	1.0396	2.634e-05	0.0003212
Homolanthionine	down	HMDB0002034	Organic acids and derivatives	Carboxylic acids and derivatives	Amino acids, peptides, and analogues	1.4075	1.4023	0.9578	7.635e-06	0.0001296
PE(20:3(5Z,8Z,11Z)/P-16:0)	up	HMDB0009345	Lipids and lipid-like molecules	Glycerophospholipids	Glycerophosphoethanolamines	1.407	1.3998	1.0569	0.0004837	0.002727
Xanthosine	down	HMDB0000299	Nucleosides, nucleotides, and analogues	Purine nucleosides	Not Available	1.403	1.4431	0.9138	0.006978	0.02358
Norcotinine	down	HMDB0001297	Organoheterocyclic compounds	Pyridines and derivatives	Not Available	1.3931	1.3329	0.9649	3.276e-06	7.228e-05
Alanyl-Gamma-glutamate	up	HMDB0028701	Organic acids and derivatives	Carboxylic acids and derivatives	Amino acids, peptides, and analogues	1.3877	1.3304	1.0525	9.569e-05	0.0008153
5-Methylcytidine	up	HMDB0000982	Nucleosides, nucleotides, and analogues	Pyrimidine nucleosides	Not Available	1.3861	1.5254	1.1239	0.02673	0.0703
Imazamethabenz	down	HMDB0034885;HMDB0034913	Organic acids and derivatives	Carboxylic acids and derivatives	Amino acids, peptides, and analogues	1.3834	1.3103	0.8864	0.0154	0.04474
4-Hydroxy-3-methoxy-2,10-bisaboladien-9-one	down	HMDB0033917	Lipids and lipid-like molecules	Prenol lipids	Sesquiterpenoids	1.38	1.4252	0.8567	0.03146	0.07967
Glutathione, oxidized	down	HMDB0011691;HMDB0003337	Organic acids and derivatives	Carboxylic acids and derivatives	Amino acids, peptides, and analogues	1.3768	1.3306	0.9433	0.02561	0.07786
Caffeoyl tyrosine	down	HMDB0029295	Organic acids and derivatives	Carboxylic acids and derivatives	Amino acids, peptides, and analogues	1.3441	1.3327	0.971	4.485e-06	8.915e-05
4-Hydroxybenzenesulfonic acid	down	-	-	-	-	1.3401	1.3336	0.9228	0.001084	0.005206
PE(18:0/20:4(5Z,8Z,11Z,14Z))	up	LMGP02010118;HMDB0009003	Lipids and lipid-like molecules	Glycerophospholipids	Glycerophosphoethanolamines	1.3374	1.3251	1.0447	0.0001514	0.001113
Calystegine C1	down	HMDB0031346	Alkaloids and derivatives	Tropane alkaloids	Not Available	1.3253	1.3007	0.8977	0.03801	0.09195
Basellasaponin D	down	HMDB0039402	Lipids and lipid-like molecules	Fatty Acyls	Fatty alcohols	1.3105	1.2676	0.9632	2.608e-05	0.0003186
Cysteinyl-Hydroxyproline	up	HMDB0028776	Organic acids and derivatives	Carboxylic acids and derivatives	Amino acids, peptides, and analogues	1.3096	1.2705	1.0462	5.993e-05	0.0005839
1-(11Z-eicosenoyl)-glycero-3-phosphate	down	LMGP10050026;HMDB0062305	Lipids and lipid-like molecules	Glycerophospholipids	Glycerophosphates	1.3088	1.2954	0.9517	0.0005828	0.003151
L-Arginine	down	HMDB0000517;HMDB0062762	Organic acids and derivatives	Carboxylic acids and derivatives	Amino acids, peptides, and analogues	1.3086	1.2984	0.9432	0.0003681	0.0022
Methyl hydrogen fumarate	down	HMDB0033809;LMFA07010962	Lipids and lipid-like molecules	Fatty Acyls	Fatty acid esters	1.3068	1.2868	0.947	2.917e-05	0.0003434
Epsilon-Viniferin	down	HMDB0030604	Phenylpropanoids and polyketides	2-arylbenzofuran flavonoids	Not Available	1.299	1.3327	0.889	0.03577	0.08773
LysoPE(18:1(11Z)/0:0)	up	HMDB0011505	Lipids and lipid-like molecules	Glycerophospholipids	Glycerophosphoethanolamines	1.2847	1.3277	1.0848	0.02508	0.06702
Glycyl-Lysine	down	HMDB0028846	Organic acids and derivatives	Carboxylic acids and derivatives	Amino acids, peptides, and analogues	1.2775	1.2193	0.9748	6.851e-06	0.0001206
7Z, 10Z, 13Z, 16Z, 19Z-docosapentaenoic acid	down	-	-	-	-	1.2626	1.3733	0.8809	0.03391	0.08438
S-Cysteinosuccinic acid	down	HMDB0029418	Organic acids and derivatives	Carboxylic acids and derivatives	Amino acids, peptides, and analogues	1.2578	1.3318	0.9002	0.02594	0.06872
L-Histidinol	down	HMDB0003431	Organic nitrogen compounds	Organonitrogen compounds	Amines	1.2482	1.1966	0.9732	5.186e-06	9.899e-05
Balenine	down	HMDB0005769	Organic acids and derivatives	Peptidomimetics	Hybrid peptides	1.2435	1.1848	0.9794	2.166e-05	0.0002884
PC(18:2(2E,4E)/18:2(2E,4E))	up	LMGP01010921	-	-	-	1.2306	1.197	1.0273	0.001337	0.007282
LysoPC(22:5(4Z,7Z,10Z,13Z,16Z))	down	HMDB0010402	Lipids and lipid-like molecules	Glycerophospholipids	Glycerophosphocholines	1.2183	1.2129	0.9411	0.01065	0.03325
N-Acetyl-alpha-D-glucosamine 1-phosphate	down	HMDB0001367	Organic oxygen compounds	Organooxygen compounds	Carbohydrates and carbohydrate conjugates	1.2164	1.2328	0.9412	0.009721	0.03082
1-Palmitoyl-2-linoleoyl PE	up	-	-	-	-	1.2148	1.1886	1.0545	0.003684	0.01393
L-beta-aspartyl-L-leucine	down	HMDB0011166	Organic acids and derivatives	Peptidomimetics	Hybrid peptides	1.2148	1.2458	0.9269	0.01048	0.03284
1-Palmitoylglycerophosphoinositol	down	HMDB0061695	Lipids and lipid-like molecules	Glycerophospholipids	Glycerophosphoinositols	1.2103	1.2528	0.9142	0.04143	0.09859
Glutathione	down	HMDB0000125;HMDB0062697;HMDB0011691;HMDB0003337	Organic acids and derivatives	Carboxylic acids and derivatives	Amino acids, peptides, and analogues	1.2041	1.1974	0.9759	2.247e-05	0.0002971
ALANYL-dl-PHENYLALANINE	up	-	-	-	-	1.1969	1.183	1.056	0.004318	0.01586
Glutaminylhydroxyproline	down	HMDB0028798	Organic acids and derivatives	Carboxylic acids and derivatives	Amino acids, peptides, and analogues	1.186	1.1473	0.9576	0.0009711	0.00478
Sedoheptulose 7-phosphate	down	HMDB0001068	Organic oxygen compounds	Organooxygen compounds	Carbohydrates and carbohydrate conjugates	1.1832	1.1873	0.9492	0.01413	0.04181
LysoPC(P-18:1(9Z))	down	-	-	-	-	1.1697	1.1618	0.9453	0.01404	0.04165
8-Hydroxy-5,6-octadienoic acid	down	LMFA01031076;HMDB0031101	Organic acids and derivatives	Hydroxy acids and derivatives	Medium-chain hydroxy acids and derivatives	1.1472	1.1556	0.9655	2.495e-05	0.000318
LPC(18:1)	down	LMGP01050080;HMDB0010385;HMDB0002815;HMDB0013122;LMGP01050082;HMDB0061701;HMDB0010408;LMGP01050114;LMGP01050138;LMGP01050079;LMGP01050032;LMGP01050030	Lipids and lipid-like molecules	Glycerophospholipids	Glycerophosphocholines	1.1455	1.1321	0.9662	0.0009117	0.004535
L-Proline	down	HMDB0000162	Organic acids and derivatives	Carboxylic acids and derivatives	Amino acids, peptides, and analogues	1.1431	1.1387	0.9232	0.03763	0.09126
PE-NMe2(16:0/18:1(9Z))	up	HMDB0010568;LMGP02010322	Lipids and lipid-like molecules	Glycerophospholipids	Glycerophosphoethanolamines	1.1416	1.1376	1.0339	0.0002012	0.001388
PE(15:0/22:1(13Z))	up	HMDB0008908	Lipids and lipid-like molecules	Glycerophospholipids	Glycerophosphoethanolamines	1.135	1.13	1.0277	0.0001624	0.001179
Phosphodimethylethanolamine	down	HMDB0060244	Organic acids and derivatives	Organic phosphoric acids and derivatives	Phosphate esters	1.1345	1.0648	0.9703	0.0008829	0.004439
L-Tyrosine	down	HMDB0000158	Organic acids and derivatives	Carboxylic acids and derivatives	Amino acids, peptides, and analogues	1.1238	1.0937	0.9689	3.477e-05	0.0003875
PC(18:2(9Z,12Z)/P-16:0)	up	HMDB0008159	Lipids and lipid-like molecules	Glycerophospholipids	Glycerophosphocholines	1.1208	1.131	1.0364	0.001141	0.005425
1-(1,2,3,4,5-Pentahydroxypent-1-yl)-1,2,3,4-tetrahydro-beta-carboline-3-carboxylate	down	HMDB0029992;HMDB0012492	Alkaloids and derivatives	Harmala alkaloids	Not Available	1.1203	1.1448	0.9484	0.008539	0.02774
Boviquinone 4	up	HMDB0030057	Lipids and lipid-like molecules	Prenol lipids	Diterpenoids	1.1188	1.1714	1.0661	0.03258	0.08183
Alpha-Phenylcyclohexylglycolic acid	down	-	-	-	-	1.1068	1.1004	0.9372	0.003806	0.01429
Dextrorphan O-glucuronide	down	HMDB0010341	Alkaloids and derivatives	Morphinans	Not Available	1.0811	1.1206	0.9492	0.004863	0.01757
Dihydro-2,4-dimethyl-6-(2-methylpropyl)-4H-1,3,5-dithiazine	down	HMDB0040334	Organoheterocyclic compounds	Azacyclic compounds	Dithiazinanes	1.0629	1.0635	0.9448	0.0373	0.1034
Glycerophosphate	down	HMDB0007863;HMDB0000126	Lipids and lipid-like molecules	Glycerophospholipids	Glycerophosphates	1.053	1.0753	0.9566	0.006737	0.02293
PE(15:0/20:2(11Z,14Z))	up	HMDB0008901;LMGP02010465	Lipids and lipid-like molecules	Glycerophospholipids	Glycerophosphoethanolamines	1.051	1.0019	1.0479	0.03539	0.08714
1-Pyrroline-5-carboxylic acid	down	HMDB0001301	Organic acids and derivatives	Carboxylic acids and derivatives	Amino acids, peptides, and analogues	1.0505	1.0412	0.9543	0.001844	0.007961
PS(18:2(9Z,12Z)/22:5(4Z,7Z,10Z,13Z,16Z))	up	HMDB0112439	Lipids and lipid-like molecules	Glycerophospholipids	Glycerophosphoserines	1.0487	1.0501	1.0455	0.01223	0.03723
Inosine diphosphate (IDP)	up	-	-	-	-	1.0442	1.0263	1.0296	2.39e-05	0.0003054
PC(P-18:1(11Z)/16:0)	up	LMGP01030134;HMDB0011272	Lipids and lipid-like molecules	Glycerophospholipids	Glycerophosphocholines	1.0398	1.0744	1.035	0.008857	0.02863
Phenylalanyl-Glycine	down	HMDB0028995	Organic acids and derivatives	Carboxylic acids and derivatives	Amino acids, peptides, and analogues	1.0374	1.0784	0.9445	0.0251	0.06702
2,3-Dihydro-1H-pyrrolizine-5-carboxaldehyde	down	HMDB0040008	Organoheterocyclic compounds	Pyrrolizines	Not Available	1.0264	0.9819	0.9492	0.0002803	0.001787
N2-Acetyl-L-ornithine	down	HMDB0003357	Organic acids and derivatives	Carboxylic acids and derivatives	Amino acids, peptides, and analogues	1.0057	0.9751	0.9617	0.005806	0.02041

## Sheet: D450 vs D300
Table S3 The lists of differential metabolites for the comparison of D450 vs. D300
Metabolite	Regulate	Library ID	HMDB Superclass	HMDB Class	HMDB Subclass	VIP_pred_OPLS-DA	VIP_PLS-DA	FC(D450_B/D300_B)	P_value	FDR
Stearaldehyde	up	HMDB0002384;LMFA06000098	Lipids and lipid-like molecules	Fatty Acyls	Fatty aldehydes	2.56	2.4693	1.1897	0.03646	0.1815
Xi-2,3-Dihydro-3,5-dihydroxy-6-methyl-4H-pyran-4-one	up	HMDB0036380	Organoheterocyclic compounds	Pyrans	Pyranones and derivatives	2.319	2.1698	1.1776	0.04986	0.2132
Polyoxyethylene 40 monostearate	up	HMDB0032477	Lipids and lipid-like molecules	Fatty Acyls	Fatty acid esters	2.3053	2.2534	1.1651	0.02128	0.1347
PA(16:0/22:4(7Z,10Z,13Z,16Z))	up	HMDB0114846;LMGP10010970	Lipids and lipid-like molecules	Glycerophospholipids	Glycerophosphates	3.1306	2.8892	1.1074	1.303e-05	0.002186
N-(1-Deoxy-1-fructosyl)valine	up	HMDB0037844	Organic acids and derivatives	Carboxylic acids and derivatives	Amino acids, peptides, and analogues	2.5203	2.2813	1.0864	0.0001069	0.007888
Agaritinal	up	HMDB0040694	Organic acids and derivatives	Carboxylic acids and derivatives	Amino acids, peptides, and analogues	2.3065	2.0639	1.0722	0.0001992	0.009182
N-Methyl-1-deoxynojirimycin	down	HMDB0035360	Organoheterocyclic compounds	Piperidines	Not Available	2.28	2.2344	0.9419	0.0006565	0.0165
LysoPC(P-18:1(9Z))	down	-	-	-	-	2.2952	2.0869	0.9396	0.001062	0.02127
Daphniphylline	down	HMDB0030291	Alkaloids and derivatives	Daphniphylline-type alkaloids	Not Available	2.5238	2.3263	0.927	0.00104	0.02112
LysoPC(P-18:0)	down	HMDB0013122	Lipids and lipid-like molecules	Glycerophospholipids	Glycerophosphocholines	2.577	2.4425	0.9183	0.0008279	0.01843
TetraHCA	down	HMDB0062534	Lipids and lipid-like molecules	Steroids and steroid derivatives	Bile acids, alcohols and derivatives	2.7269	2.4549	0.918	0.00162	0.02671
2'-Hydroxyacetophenone	down	HMDB0032568	Organic oxygen compounds	Organooxygen compounds	Carbonyl compounds	2.4982	2.3862	0.8781	0.006981	0.06943
5-Methylcytidine	down	HMDB0000982	Nucleosides, nucleotides, and analogues	Pyrimidine nucleosides	Not Available	3.2101	3.1656	0.8679	0.0005988	0.01572
L-Tryptophan	down	HMDB0000929	Organoheterocyclic compounds	Indoles and derivatives	Indolyl carboxylic acids and derivatives	3.1404	2.915	0.7894	0.0006211	0.01612
Marshmine	down	HMDB0041046	Organoheterocyclic compounds	Quinolines and derivatives	Benzoquinolines	3.8532	3.7488	0.7563	6.847e-05	0.00688
PC(16:1(9Z)/20:4(5Z,8Z,11Z,14Z))	up	HMDB0008015;LMGP01010695	Lipids and lipid-like molecules	Glycerophospholipids	Glycerophosphocholines	2.2423	2.0489	1.0579	0.0004082	0.01286
Adipic acid	up	LMFA01170048;HMDB0000448	Lipids and lipid-like molecules	Fatty Acyls	Fatty acids and conjugates	2.2418	2.0483	1.0706	0.00958	0.08326
2-amino-6-hydroxyhexanoic acid	up	HMDB0142963	Organic acids and derivatives	Carboxylic acids and derivatives	Amino acids, peptides, and analogues	2.2357	2.0262	1.0533	9.061e-05	0.007521
PC(18:2(9Z,12Z)/22:5(4Z,7Z,10Z,13Z,16Z))	up	HMDB0008154;LMGP01010946	Lipids and lipid-like molecules	Glycerophospholipids	Glycerophosphocholines	2.2148	2.0597	1.0755	0.009478	0.08294
Pantothenic Acid	up	HMDB0000210	Organic oxygen compounds	Organooxygen compounds	Alcohols and polyols	2.1954	1.9901	1.0396	0.0001087	0.007918
PE(15:0/20:2(11Z,14Z))	up	HMDB0008901;LMGP02010465	Lipids and lipid-like molecules	Glycerophospholipids	Glycerophosphoethanolamines	2.1504	2.0284	1.0712	0.009964	0.08439
1-(7Z,10Z,13Z,16Z-docosatetraenoyl)-glycero-3-phosphate	down	LMGP10050020;HMDB0114752;HMDB0062310	Lipids and lipid-like molecules	Glycerophospholipids	Glycerophosphates	2.1266	1.9137	0.8888	0.01636	0.1143
Nomega-Acetylhistamine	down	HMDB0013253	Organic acids and derivatives	Carboxylic acids and derivatives	Carboxylic acid derivatives	2.0978	2.1318	0.9166	0.04037	0.1949
Ethyl maltol	up	HMDB0031735	Organoheterocyclic compounds	Pyrans	Pyranones and derivatives	2.0927	1.9598	1.1786	0.02226	0.1369
PC(16:1(9Z)/18:2(9Z,12Z))	up	HMDB0008006;LMGP01010690	Lipids and lipid-like molecules	Glycerophospholipids	Glycerophosphocholines	2.0272	1.8864	1.0528	0.004228	0.05096
PE-NMe(18:0/20:2(11Z,14Z))	up	HMDB0113095	Lipids and lipid-like molecules	Glycerophospholipids	Glycerophosphoethanolamines	1.9998	1.8331	1.0382	0.0003405	0.01188
D-Pipecolic acid	down	HMDB0005960	Organic acids and derivatives	Carboxylic acids and derivatives	Amino acids, peptides, and analogues	1.9851	1.806	0.9615	0.001236	0.02292
(2R,3R,4R)-2-Amino-4-hydroxy-3-methylpentanoic acid	down	HMDB0029449;LMFA01050440	Organic acids and derivatives	Carboxylic acids and derivatives	Amino acids, peptides, and analogues	1.9517	1.7806	0.9478	0.00329	0.04035
Aspartame	down	HMDB0001894	Organic acids and derivatives	Carboxylic acids and derivatives	Amino acids, peptides, and analogues	1.9484	1.7701	0.9366	0.004239	0.05096
Acetyl-DL-Leucine	down	HMDB0011756	Organic acids and derivatives	Carboxylic acids and derivatives	Amino acids, peptides, and analogues	1.9465	1.8399	0.9345	0.005962	0.06434
7Z, 10Z, 13Z, 16Z, 19Z-docosapentaenoic acid	down	-	-	-	-	1.9399	1.7512	0.8988	0.03471	0.1759
LysoPC(18:2(9Z,12Z))	down	HMDB0010386;HMDB0061700	Lipids and lipid-like molecules	Glycerophospholipids	Glycerophosphocholines	1.9381	1.726	0.9695	0.0008148	0.01787
L-Lysine	down	HMDB0000182	Organic acids and derivatives	Carboxylic acids and derivatives	Amino acids, peptides, and analogues	1.9363	1.7541	0.9617	0.002561	0.03486
Glutathione, oxidized	down	HMDB0011691;HMDB0003337	Organic acids and derivatives	Carboxylic acids and derivatives	Amino acids, peptides, and analogues	1.9089	1.8569	0.9555	0.01223	0.09419
1-Palmitoyl-2-linoleoyl PE	up	-	-	-	-	1.8767	1.8098	1.0553	0.007794	0.07471
Propanoyl phosphate	up	-	-	-	-	1.8376	1.9548	1.1526	0.03728	0.1856
1-Oleoylglycerophosphoserine	down	HMDB0061694	Lipids and lipid-like molecules	Glycerophospholipids	Glycerophosphoserines	1.8358	1.704	0.9425	0.009238	0.08202
N-Acetyl-L-Leucine	down	HMDB0011756	Organic acids and derivatives	Carboxylic acids and derivatives	Amino acids, peptides, and analogues	1.8337	1.697	0.9424	0.00646	0.06696
LysoPC(P-16:0)	down	-	-	-	-	1.8325	1.6422	0.9695	0.0006979	0.01709
Eicosapentaenoic acid	down	HMDB0001999	Lipids and lipid-like molecules	Fatty Acyls	Fatty acids and conjugates	1.8294	1.7682	0.897	0.03307	0.1738
PC(16:0/22:4(7Z,10Z,13Z,16Z))	up	HMDB0007988;LMGP01010642	Lipids and lipid-like molecules	Glycerophospholipids	Glycerophosphocholines	1.8161	1.7137	1.0304	0.003449	0.04175
LPC(18:3)	up	LMGP01050038;HMDB0010387;HMDB0010388;LMGP01050128	Lipids and lipid-like molecules	Glycerophospholipids	Glycerophosphocholines	1.7848	1.8284	1.0973	0.02226	0.1369
PE-NMe2(16:0/18:2(9Z,12Z))	up	HMDB0113943	Lipids and lipid-like molecules	Glycerophospholipids	Glycerophosphoethanolamines	1.7685	1.6409	1.0333	0.0009279	0.01968
AMINOHYDROXYBUTYRIC ACID	down	-	-	-	-	1.7574	1.7408	0.9468	0.02074	0.1321
PE(18:0/20:4(5Z,8Z,11Z,14Z))	up	LMGP02010118;HMDB0009003	Lipids and lipid-like molecules	Glycerophospholipids	Glycerophosphoethanolamines	1.7482	1.5596	1.0296	0.001114	0.02201
N2-Acetyl-L-ornithine	down	HMDB0003357	Organic acids and derivatives	Carboxylic acids and derivatives	Amino acids, peptides, and analogues	1.7404	1.5971	0.9553	0.007451	0.0731
Oxidized glutathione	down	HMDB0011691;HMDB0003337	Organic acids and derivatives	Carboxylic acids and derivatives	Amino acids, peptides, and analogues	1.7298	1.6859	0.9552	0.03079	0.167
PC(16:0/18:2(9Z,12Z))	up	HMDB0007973;LMGP01010594	Lipids and lipid-like molecules	Glycerophospholipids	Glycerophosphocholines	1.7097	1.5883	1.0263	0.001057	0.02125
Pyroglutamine	down	HMDB0062558	Organic acids and derivatives	Carboxylic acids and derivatives	Amino acids, peptides, and analogues	1.6953	1.705	0.9423	0.02189	0.1344
PC(18:0/20:4(5Z,8Z,11Z,14Z))	up	HMDB0008048;LMGP01010802	Lipids and lipid-like molecules	Glycerophospholipids	Glycerophosphocholines	1.6944	1.5334	1.0338	0.009344	0.08226
PE(20:3(5Z,8Z,11Z)/P-16:0)	up	HMDB0009345	Lipids and lipid-like molecules	Glycerophospholipids	Glycerophosphoethanolamines	1.6749	1.5628	1.0371	0.008957	0.08056
Dextrorphan O-glucuronide	up	HMDB0010341	Alkaloids and derivatives	Morphinans	Not Available	1.6702	1.633	1.0507	0.005837	0.06347
Boviquinone 4	up	HMDB0030057	Lipids and lipid-like molecules	Prenol lipids	Diterpenoids	1.6645	1.6408	1.0591	0.03757	0.1836
4-(Hydroxymethyl)benzenediazonium(1+)	up	HMDB0032593	Benzenoids	Benzene and substituted derivatives	Benzyl alcohols	1.5528	1.4274	1.0343	0.001366	0.02416
6-(4-ethenyl-3-hydroxyphenoxy)-3,4,5-trihydroxyoxane-2-carboxylic acid	up	HMDB0126429	Organic oxygen compounds	Organooxygen compounds	Carbohydrates and carbohydrate conjugates	1.5464	1.4754	1.053	0.02515	0.1478
PE(18:2(9Z,12Z)/P-18:0)	up	HMDB0009115	Lipids and lipid-like molecules	Glycerophospholipids	Glycerophosphoethanolamines	1.5265	1.3906	1.0392	0.01613	0.1135
Citric acid	down	HMDB0000094	Organic acids and derivatives	Carboxylic acids and derivatives	Tricarboxylic acids and derivatives	1.518	1.461	0.9626	0.03425	0.1754
3b-Allotetrahydrocortisol	up	HMDB0000314	Lipids and lipid-like molecules	Steroids and steroid derivatives	Hydroxysteroids	1.5077	1.4613	1.0297	0.0007096	0.0172
1-(11Z-eicosenoyl)-glycero-3-phosphate	down	LMGP10050026;HMDB0062305	Lipids and lipid-like molecules	Glycerophospholipids	Glycerophosphates	1.4648	1.3058	0.9736	0.006109	0.06569
Hydrogen phosphate	up	HMDB0001429	Homogeneous non-metal compounds	Non-metal oxoanionic compounds	Non-metal phosphates	1.4635	1.4408	1.0342	0.0388	0.1859
Uric acid	down	HMDB0000289	Organoheterocyclic compounds	Imidazopyrimidines	Purines and purine derivatives	1.4536	1.4752	0.9601	0.03128	0.1682
PE(16:0/18:1(11Z))	up	LMGP02010010;HMDB0008926	Lipids and lipid-like molecules	Glycerophospholipids	Glycerophosphoethanolamines	1.4375	1.3789	1.0264	0.006269	0.06618
PC(18:2(2E,4E)/18:2(2E,4E))	up	LMGP01010921	-	-	-	1.4294	1.3534	1.0181	0.007185	0.06652
Hydroxylated lecithin	up	HMDB0032332	Organic acids and derivatives	Carboxylic acids and derivatives	Amino acids, peptides, and analogues	1.428	1.4034	1.031	0.002137	0.0313
L-Isoleucine	down	HMDB0000172;HMDB0000557	Organic acids and derivatives	Carboxylic acids and derivatives	Amino acids, peptides, and analogues	1.4195	1.2957	0.9813	0.005848	0.05816
2-Hydroxyglutaric acid lactone	down	HMDB0059743	Organoheterocyclic compounds	Lactones	Gamma butyrolactones	1.3961	1.3378	0.9632	0.0384	0.1854
7-Aminonitrazepam	down	HMDB0041819	Organoheterocyclic compounds	Benzodiazepines	1,4-benzodiazepines	1.3922	1.4015	0.972	0.02101	0.1334
PS(18:1(9Z)/18:1(9Z))	up	HMDB0012390;LMGP03010030	Lipids and lipid-like molecules	Glycerophospholipids	Glycerophosphoserines	1.3903	1.2612	1.0273	0.01178	0.09244
PC(15:0/18:2(9Z,12Z))	up	LMGP01010543;HMDB0007940	Lipids and lipid-like molecules	Glycerophospholipids	Glycerophosphocholines	1.3819	1.3007	1.0389	0.04077	0.1913
Cyclic N-Acetylserotonin glucuronide	down	HMDB0060812	Organic oxygen compounds	Organooxygen compounds	Carbohydrates and carbohydrate conjugates	1.3757	1.3587	0.9632	0.02356	0.1412
Ribose 1-phosphate	up	HMDB0001489	Organic oxygen compounds	Organooxygen compounds	Carbohydrates and carbohydrate conjugates	1.3661	1.3413	1.0282	0.03799	0.1846
12-hydroxyheptadecanoic acid	down	HMDB0061663	Lipids and lipid-like molecules	Fatty Acyls	Fatty acids and conjugates	1.359	1.2764	0.9668	0.01606	0.1135
PC(16:0/20:4(5Z,8Z,11Z,14Z))	up	HMDB0007982	Lipids and lipid-like molecules	Glycerophospholipids	Glycerophosphocholines	1.3263	1.2387	1.0192	0.01576	0.1121
Pyroglutamic acid	up	HMDB0000267	Organic acids and derivatives	Carboxylic acids and derivatives	Amino acids, peptides, and analogues	1.2784	1.2374	1.037	0.01914	0.1265
Alpha-(Methylenecyclopropyl)glycine	down	-	-	-	-	1.2712	1.1128	0.9756	0.0131	0.09815
Stearoylcarnitine	down	LMFA07070008;HMDB0000848	Lipids and lipid-like molecules	Fatty Acyls	Fatty acid esters	1.2484	1.1569	0.9777	0.03637	0.1812
Pyrophosphate	up	HMDB0000250	Homogeneous non-metal compounds	Non-metal oxoanionic compounds	Non-metal pyrophosphates	1.2406	1.2255	1.0251	0.03883	0.1859
L-a-Lysophosphatidylserine	down	-	-	-	-	1.2381	1.1262	0.9757	0.04083	0.1913
PC(18:2(9Z,12Z)/P-16:0)	up	HMDB0008159	Lipids and lipid-like molecules	Glycerophospholipids	Glycerophosphocholines	1.2261	1.1264	1.0216	0.02978	0.1637
Methyl hydrogen fumarate	down	HMDB0033809;LMFA07010962	Lipids and lipid-like molecules	Fatty Acyls	Fatty acid esters	1.2139	1.1183	0.9788	0.001112	0.02201
N-Alpha-acetyllysine	down	HMDB0000446	Organic acids and derivatives	Carboxylic acids and derivatives	Amino acids, peptides, and analogues	1.1903	1.2025	0.9695	0.04148	0.1931
Nepsilon-Acetyl-L-lysine	down	HMDB0000206	Organic acids and derivatives	Carboxylic acids and derivatives	Amino acids, peptides, and analogues	1.1716	1.1307	0.9762	0.03086	0.1666
Cortolone	down	LMST02030227;HMDB0003128	Lipids and lipid-like molecules	Steroids and steroid derivatives	Hydroxysteroids	1.1626	1.1151	0.977	0.004258	0.05096
Indicaxanthin	down	HMDB0029386	Organic acids and derivatives	Carboxylic acids and derivatives	Amino acids, peptides, and analogues	1.1527	1.1507	0.9826	0.01675	0.1158
Uridine	up	HMDB0000296	Nucleosides, nucleotides, and analogues	Pyrimidine nucleosides	Not Available	1.1405	1.1598	1.025	0.04754	0.2098
Alanyl-Tyrosine	up	HMDB0028699	Organic acids and derivatives	Carboxylic acids and derivatives	Amino acids, peptides, and analogues	1.1402	1.0763	1.0217	0.04797	0.2105
3-Methyl-L-histidine	down	HMDB0000479	Organic acids and derivatives	Carboxylic acids and derivatives	Amino acids, peptides, and analogues	1.1267	1.1075	0.978	0.006869	0.06914
2-Hydroxyphenethylamine	down	HMDB0001065	Organic nitrogen compounds	Organonitrogen compounds	Amines	1.124	1.015	0.9871	0.01826	0.1211
Flavin adenine dinucleotide (FAD)	up	-	-	-	-	1.1165	1.0754	1.0219	0.0332	0.174
Erinapyrone A	down	HMDB0041426	Organoheterocyclic compounds	Pyrans	Pyranones and derivatives	1.1162	1.013	0.9824	0.01835	0.1215
N1-Methyl-2-pyridone-5-carboxamide	down	HMDB0004193	Organoheterocyclic compounds	Pyridines and derivatives	Pyridinecarboxylic acids and derivatives	1.0962	1.0871	0.98	0.0138	0.1007
Heptadecanal	up	LMFA06000097;HMDB0031039	Lipids and lipid-like molecules	Fatty Acyls	Fatty aldehydes	1.0902	1.0582	1.0238	0.04815	0.2105
Balenine	down	HMDB0005769	Organic acids and derivatives	Peptidomimetics	Hybrid peptides	1.0681	1.0672	0.9888	0.01084	0.08694
THTC	down	-	-	-	-	1.0468	0.9587	0.9849	0.04754	0.2162
Norcotinine	down	HMDB0001297	Organoheterocyclic compounds	Pyridines and derivatives	Not Available	1.0351	1.0502	0.9835	0.02054	0.1305
SM(d18:0/16:1(9Z))	up	HMDB0013464	Lipids and lipid-like molecules	Sphingolipids	Phosphosphingolipids	1.0338	0.9969	1.0163	0.04001	0.1891
2-Chloro-1-propanol	up	HMDB0031335	Organohalogen compounds	Halohydrins	Chlorohydrins	1.0093	1.0176	1.0207	0.03833	0.1884
