# Supplementary material for: Metabolomics Reveals Glycerophospholipids, Peptides, and Flavonoids Contributing to Breast Meat Flavor and Benefit Properties of Beijing-You Chicken
Source: Foods. 2024 Aug 15;13(16):2549. doi: 10.3390/foods13162549 (PMC11354068; doi:10.3390/foods13162549)
Supplement: Supplementary file 1 [file foods-13-02549-s001.zip › Table S4 Differential metabolites classed to Lipids and lipid-like molecules at D150, D300 and D450..xls]

## Sheet: Sheet1
Table S4 Differental metabolites classed to Lipids and lipid-like molecules at D150, D300 and D450.
Library ID	Metabolite	HMDB Superclass	HMDB Class	HMDB Subclass	D150	D300	D450
LMGP01050080;HMDB0010385;HMDB0002815;HMDB0013122;LMGP01050082;HMDB0061701;HMDB0010408;LMGP01050114;LMGP01050138;LMGP01050079;LMGP01050032;LMGP01050030	LPC(18:1)	Lipids and lipid-like molecules	Glycerophospholipids	Glycerophosphocholines	6.45±0.11a	6.30±0.10b	6.23±0.14b
LMGP01050038;HMDB0010387;HMDB0010388;LMGP01050128	LPC(18:3)	Lipids and lipid-like molecules	Glycerophospholipids	Glycerophosphocholines	3.95±0.31a	3.42±0.31b	3.76±0.28ab
HMDB0010383	LysoPC(16:1(9Z)/0:0)	Lipids and lipid-like molecules	Glycerophospholipids	Glycerophosphocholines	5.16±0.33a	4.75±0.18b	4.72±0.12b
HMDB0010386;HMDB0061700	LysoPC(18:2(9Z,12Z))	Lipids and lipid-like molecules	Glycerophospholipids	Glycerophosphocholines	6.88±0.28b	7.01±0.12a	6.80±0.12b
HMDB0010392	LysoPC(20:2(11Z,14Z))	Lipids and lipid-like molecules	Glycerophospholipids	Glycerophosphocholines	4.09±0.24a	3.33±0.29b	3.37±0.34b
HMDB0010393	LysoPC(20:3(5Z,8Z,11Z))	Lipids and lipid-like molecules	Glycerophospholipids	Glycerophosphocholines	5.17±0.16a	4.84±0.17b	4.84±0.21b
HMDB0010401	LysoPC(22:4(7Z,10Z,13Z,16Z))	Lipids and lipid-like molecules	Glycerophospholipids	Glycerophosphocholines	5.23±0.23a	4.87±0.16b	4.83±0.20b
HMDB0010402	LysoPC(22:5(4Z,7Z,10Z,13Z,16Z))	Lipids and lipid-like molecules	Glycerophospholipids	Glycerophosphocholines	5.10±0.18a	4.89±0.17b	4.80±0.28b
HMDB0013122	LysoPC(P-18:0)	Lipids and lipid-like molecules	Glycerophospholipids	Glycerophosphocholines	5.28±0.19a	5.20±0.23a	4.78±0.24b
LMGP01010543;HMDB0007940	PC(15:0/18:2(9Z,12Z))	Lipids and lipid-like molecules	Glycerophospholipids	Glycerophosphocholines	4.51±0.15b	4.71±0.18a	4.89±0.19a
HMDB0007973;LMGP01010594	PC(16:0/18:2(9Z,12Z))	Lipids and lipid-like molecules	Glycerophospholipids	Glycerophosphocholines	7.05±0.08c	7.14±0.07b	7.33±0.13a
HMDB0007982	PC(16:0/20:4(5Z,8Z,11Z,14Z))	Lipids and lipid-like molecules	Glycerophospholipids	Glycerophosphocholines	7.03±0.13b	7.07±0.08b	7.20±0.14a
HMDB0007988;LMGP01010642	PC(16:0/22:4(7Z,10Z,13Z,16Z))	Lipids and lipid-like molecules	Glycerophospholipids	Glycerophosphocholines	7.28±0.16b	7.21±0.10b	7.43±0.18a
HMDB0008006;LMGP01010690	PC(16:1(9Z)/18:2(9Z,12Z))	Lipids and lipid-like molecules	Glycerophospholipids	Glycerophosphocholines	5.70±0.13ab	5.55±0.16b	5.85±0.23a
HMDB0008015;LMGP01010695	PC(16:1(9Z)/20:4(5Z,8Z,11Z,14Z))	Lipids and lipid-like molecules	Glycerophospholipids	Glycerophosphocholines	5.42±0.17a	5.13±0.15b	5.42±0.15a
HMDB0008048;LMGP01010802	PC(18:0/20:4(5Z,8Z,11Z,14Z))	Lipids and lipid-like molecules	Glycerophospholipids	Glycerophosphocholines	6.06±0.16ab	5.99±0.13b	6.19±0.18a
HMDB0008154;LMGP01010946	PC(18:2(9Z,12Z)/22:5(4Z,7Z,10Z,13Z,16Z))	Lipids and lipid-like molecules	Glycerophospholipids	Glycerophosphocholines	5.22±0.17ab	4.98±0.25b	5.36±0.32a
HMDB0008159	PC(18:2(9Z,12Z)/P-16:0)	Lipids and lipid-like molecules	Glycerophospholipids	Glycerophosphocholines	6.07±0.12b	6.15±0.11ab	6.29±0.14a
HMDB0013407;LMGP01020245	PC(o-16:0/20:4(8Z,11Z,14Z,17Z))	Lipids and lipid-like molecules	Glycerophospholipids	Glycerophosphocholines	6.38±0.17a	6.17±0.14b	6.05±0.15b
LMGP01030134;HMDB0011272	PC(P-18:1(11Z)/16:0)	Lipids and lipid-like molecules	Glycerophospholipids	Glycerophosphocholines	6.59±0.22b	6.84±0.09a	6.82±0.11a
HMDB0011474	LysoPE(0:0/16:1(9Z))	Lipids and lipid-like molecules	Glycerophospholipids	Glycerophosphoethanolamines	4.23±0.47a	3.66±0.46b	3.53±0.29b
HMDB0011481	LysoPE(0:0/20:0)	Lipids and lipid-like molecules	Glycerophospholipids	Glycerophosphoethanolamines
HMDB0011489	LysoPE(0:0/20:5(5Z,8Z,11Z,14Z,17Z))	Lipids and lipid-like molecules	Glycerophospholipids	Glycerophosphoethanolamines	3.62±0.42a	3.15±0.38b	3.04±0.17b
HMDB0011505	LysoPE(18:1(11Z)/0:0)	Lipids and lipid-like molecules	Glycerophospholipids	Glycerophosphoethanolamines	4.26±0.44b	4.69±0.29a	4.62±0.15a
HMDB0008901;LMGP02010465	PE(15:0/20:2(11Z,14Z))	Lipids and lipid-like molecules	Glycerophospholipids	Glycerophosphoethanolamines	5.14±0.19ab	5.03±0.27b	5.38±0.28a
HMDB0008908	PE(15:0/22:1(13Z))	Lipids and lipid-like molecules	Glycerophospholipids	Glycerophosphoethanolamines	7.11±0.11b	7.25±0.04a	7.30±0.07a
LMGP02010010;HMDB0008926	PE(16:0/18:1(11Z))	Lipids and lipid-like molecules	Glycerophospholipids	Glycerophosphoethanolamines	5.60±0.09ab	5.54±0.10b	5.68±0.11a
LMGP02010118;HMDB0009003	PE(18:0/20:4(5Z,8Z,11Z,14Z))	Lipids and lipid-like molecules	Glycerophospholipids	Glycerophosphoethanolamines	6.06±0.12b	6.15±0.07b	6.33±0.13a
HMDB0009115	PE(18:2(9Z,12Z)/P-18:0)	Lipids and lipid-like molecules	Glycerophospholipids	Glycerophosphoethanolamines	4.53±0.15c	4.72±0.14b	4.91±0.17a
HMDB0009345	PE(20:3(5Z,8Z,11Z)/P-16:0)	Lipids and lipid-like molecules	Glycerophospholipids	Glycerophosphoethanolamines	5.64±0.11b	5.75±0.09b	5.96±0.21a
HMDB0113095	PE-NMe(18:0/20:2(11Z,14Z))	Lipids and lipid-like molecules	Glycerophospholipids	Glycerophosphoethanolamines	6.24±0.11b	6.18±0.12b	6.42±0.12a
HMDB0010568;LMGP02010322	PE-NMe2(16:0/18:1(9Z))	Lipids and lipid-like molecules	Glycerophospholipids	Glycerophosphoethanolamines	5.92±0.12b	6.06±0.05a	6.12±0.07a
HMDB0113943	PE-NMe2(16:0/18:2(9Z,12Z))	Lipids and lipid-like molecules	Glycerophospholipids	Glycerophosphoethanolamines	5.88±0.09b	5.97±0.08b	6.17±0.14a
LMGP10050026;HMDB0062305	1-(11Z-eicosenoyl)-glycero-3-phosphate	Lipids and lipid-like molecules	Glycerophospholipids	Glycerophosphates	5.67±0.18a	5.54±0.10b	5.39±0.11a
LMGP10050020;HMDB0114752;HMDB0062310	1-(7Z,10Z,13Z,16Z-docosatetraenoyl)-glycero-3-phosphate	Lipids and lipid-like molecules	Glycerophospholipids	Glycerophosphates
HMDB0007863;HMDB0000126	Glycerophosphate	Lipids and lipid-like molecules	Glycerophospholipids	Glycerophosphates	5.23±0.21a	5.06±0.15ab	5.00±0.10b
HMDB0114846;LMGP10010970	PA(16:0/22:4(7Z,10Z,13Z,16Z))	Lipids and lipid-like molecules	Glycerophospholipids	Glycerophosphates	4.51±0.12c	4.71±0.17b	5.22±0.21a
HMDB0061694	1-Oleoylglycerophosphoserine	Lipids and lipid-like molecules	Glycerophospholipids	Glycerophosphoserines	4.48±0.17a	4.26±0.22ab	4.01±0.14c
HMDB0012390;LMGP03010030	PS(18:1(9Z)/18:1(9Z))	Lipids and lipid-like molecules	Glycerophospholipids	Glycerophosphoserines	4.86±0.26c	5.28±0.09b	5.43±0.14a
HMDB0112439	PS(18:2(9Z,12Z)/22:5(4Z,7Z,10Z,13Z,16Z))	Lipids and lipid-like molecules	Glycerophospholipids	Glycerophosphoserines	5.05±0.10b	5.11±0.12ab	5.28±0.24a
HMDB0061693	1-Oleoylglycerophosphoinositol	Lipids and lipid-like molecules	Glycerophospholipids	Glycerophosphoinositols	5.15±0.30a	4.57±0.18b	4.72±0.24b
HMDB0061695	1-Palmitoylglycerophosphoinositol	Lipids and lipid-like molecules	Glycerophospholipids	Glycerophosphoinositols
HMDB0041415	Aeglin	Lipids and lipid-like molecules	Fatty Acyls	Fatty acyl glycosides	4.86±0.98b	6.11±0.95a	6.54±0.16a
HMDB0036214	6-Feruloylglucose 2,3,4-trihydroxy-3-methylbutylglycoside	Lipids and lipid-like molecules	Fatty Acyls	Fatty acyl glycosides	4.88±0.57b	5.86±0.62a	6.17±0.13a
HMDB0132943	1-hydroxy-5-(4-methoxyphenyl)-2-methylpentan-3-one	Lipids and lipid-like molecules	Fatty Acyls	Fatty alcohols	4.47±0.69b	5.25±0.56a	5.46±0.09a
HMDB0039402	Basellasaponin D	Lipids and lipid-like molecules	Fatty Acyls	Fatty alcohols	6.25±0.08a	6.11±0.04b	6.02±0.10b
LMFA01170048;HMDB0000448	Adipic acid	Lipids and lipid-like molecules	Fatty Acyls	Fatty acids and conjugates	5.69±0.21a	5.27±0.23b	5.64±0.33a
HMDB0005844;LMFA03110003	8-iso-PGE2	Lipids and lipid-like molecules	Fatty Acyls	Eicosanoids	5.19±0.18a	4.68±0.10b	4.59±0.07b
HMDB0061663	12-hydroxyheptadecanoic acid	Lipids and lipid-like molecules	Fatty Acyls	Fatty acids and conjugates	5.16±0.16a	4.64±0.15b	4.49±0.10c
HMDB0000402	2-Isopropylmalic acid	Lipids and lipid-like molecules	Fatty Acyls	Fatty acids and conjugates	3.25±0.72a	2.53±0.53ab	2.33±0.41b
HMDB0001999	Eicosapentaenoic acid	Lipids and lipid-like molecules	Fatty Acyls	Fatty acids and conjugates	3.23±0.54a	3.00±0.33ab	2.69±0.26b
LMFA06000097;HMDB0031039	Heptadecanal	Lipids and lipid-like molecules	Fatty Acyls	Fatty aldehydes	5.38±0.05a	5.30±0.03b	5.43±0.19a
HMDB0032477	Polyoxyethylene 40 monostearate	Lipids and lipid-like molecules	Fatty Acyls	Fatty acid esters
LMFA07070008;HMDB0000848	Stearoylcarnitine	Lipids and lipid-like molecules	Fatty Acyls	Fatty acid esters
HMDB0002384;LMFA06000098	Stearaldehyde	Lipids and lipid-like molecules	Fatty Acyls	Fatty aldehydes
HMDB0040927	2-Hexyl-5-[2-(4-hydroxy-3-methoxyphenyl)ethyl]furan	Lipids and lipid-like molecules	Fatty Acyls	Fatty acids and conjugates	3.60±0.28a	2.43±0.19b	2.32±0.01b
HMDB0005079;LMFA03010021	15-deoxy-delta-12,14-PGJ2	Lipids and lipid-like molecules	Fatty Acyls	Eicosanoids	3.89±0.43a	3.66±0.47ab	3.28±0.36b
HMDB0033809;LMFA07010962	Methyl hydrogen fumarate	Lipids and lipid-like molecules	Fatty Acyls	Fatty acid esters	4.58±0.12a	4.43±0.05b	4.34±0.06c
HMDB0029169	3-Hydroxy-2-methylglutarate	Lipids and lipid-like molecules	Fatty Acyls	Fatty acids and conjugates	3.52±0.28a	2.84±0.49b	2.70±0.26b
HMDB0132958	3,4,5-trihydroxy-6-{[1-(4-methoxyphenyl)-4-methylpent-1-en-3-yl]oxy}oxane-2-carboxylic acid	Lipids and lipid-like molecules	Fatty Acyls	Fatty acyl glycosides	5.64±0.24a	4.77±0.67b	4.49±0.70b
HMDB0036903	Gibberellin A38 glucosyl ester	Lipids and lipid-like molecules	Prenol lipids	Terpene glycosides	6.35±0.36b	6.65±0.24a	6.69±0.06a
HMDB0041018	Calenduloside G methyl ester	Lipids and lipid-like molecules	Prenol lipids	Terpene glycosides	4.34±0.40a	3.47±0.50b	3.49±0.53b
HMDB0035352	Oleuroside	Lipids and lipid-like molecules	Prenol lipids	Terpene glycosides	7.19±0.10a	6.92±0.17b	6.78±0.18b
HMDB0033917	4-Hydroxy-3-methoxy-2,10-bisaboladien-9-one	Lipids and lipid-like molecules	Prenol lipids	Sesquiterpenoids
HMDB0030057	Boviquinone 4	Lipids and lipid-like molecules	Prenol lipids	Diterpenoids
HMDB0038743	Armillatin	Lipids and lipid-like molecules	Prenol lipids	Sesquiterpenoids	4.81±0.13a	4.48±0.09b	4.42±0.10b
HMDB0033024	Ganoderic acid alpha	Lipids and lipid-like molecules	Prenol lipids	Triterpenoids	4.18±0.23a	1.87±0.73b	1.67±0.79b
HMDB0030897	Lucidenolactone	Lipids and lipid-like molecules	Prenol lipids	Triterpenoids	3.63±0.49a	2.83±0.54b	2.83±0.54b
HMDB0062534	TetraHCA	Lipids and lipid-like molecules	Steroids and steroid derivatives	Bile acids, alcohols and derivatives	5.70±0.43a	5.36±0.22a	4.92±0.30b
HMDB0000314	3b-Allotetrahydrocortisol	Lipids and lipid-like molecules	Steroids and steroid derivatives	Hydroxysteroids	5.03±0.08a	4.84±0.10b	4.99±0.05a
LMST02030227;HMDB0003128	Cortolone	Lipids and lipid-like molecules	Steroids and steroid derivatives	Hydroxysteroids	4.50±0.16a	4.43±0.07a	4.33±0.07b
HMDB0034927;LMST01010104	Cucurbitacin B	Lipids and lipid-like molecules	Steroids and steroid derivatives	Cucurbitacins	4.27±0.46	3.85±0.58	3.67±0.72
HMDB0002498;LMST05020030	Taurochenodeoxycholate-7-sulfate	Lipids and lipid-like molecules	Steroids and steroid derivatives	Bile acids, alcohols and derivatives	3.93±0.67a	2.82±0.52b	2.65±0.48b
The values in the table represent the relative content of metabolites.
Kruskal-Wallis H test was performed.
All values are presented as means ± SD.
Values with different letters within a row are significantly different (p < 0.05).
