# Supplementary material for: Metabolomics Reveals Glycerophospholipids, Peptides, and Flavonoids Contributing to Breast Meat Flavor and Benefit Properties of Beijing-You Chicken
Source: Foods. 2024 Aug 15;13(16):2549. doi: 10.3390/foods13162549 (PMC11354068; doi:10.3390/foods13162549)
Supplement: Supplementary file 1 [file foods-13-02549-s001.zip › Table S5 Differential metabolites classed to organic acids and derivatives at D150, D300 and D450..xls]

## Sheet:  Carboxylic acids and derivativ
Table S5 Differential metabolites classed to organic acids and derivatives at D150, D300 and D450.
Library ID	Metabolite	HMDB Superclass	HMDB Class	HMDB Subclass	D150	D300	D450
HMDB0034267	L-2-Amino-3-(1-pyrazolyl)propanoic acid	Organic acids and derivatives	Carboxylic acids and derivatives	Amino acids, peptides, and analogues	4.11±0.86b	5.09±0.58a	5.32±0.07a
HMDB0029295	Caffeoyl tyrosine	Organic acids and derivatives	Carboxylic acids and derivatives	Amino acids, peptides, and analogues	7.49±0.09a	7.33±0.08b	7.27±0.06b
HMDB0011691;HMDB0003337	Glutathione, oxidized	Organic acids and derivatives	Carboxylic acids and derivatives	Amino acids, peptides, and analogues	6.37±0.41a	6.29±0.22a	6.01±0.23b
HMDB0000182	L-Lysine	Organic acids and derivatives	Carboxylic acids and derivatives	Amino acids, peptides, and analogues	5.74±0.20ab	5.83±0.16a	5.60±0.12b
HMDB0028846	Glycyl-Lysine	Organic acids and derivatives	Carboxylic acids and derivatives	Amino acids, peptides, and analogues	7.36±0.04a	7.26±0.07b	7.17±0.08c
HMDB0032055	N-Acetyl-L-Histidine	Organic acids and derivatives	Carboxylic acids and derivatives	Amino acids, peptides, and analogues	6.70±0.33b	7.24±0.37a	7.42±0.08a
HMDB0062558	Pyroglutamine	Organic acids and derivatives	Carboxylic acids and derivatives	Amino acids, peptides, and analogues
HMDB0032332	Hydroxylated lecithin	Organic acids and derivatives	Carboxylic acids and derivatives	Amino acids, peptides, and analogues	5.05±0.18a	4.80±0.06b	4.95±0.11a
HMDB0002034	Homolanthionine	Organic acids and derivatives	Carboxylic acids and derivatives	Amino acids, peptides, and analogues	5.75±0.10a	5.57±0.11b	5.51±0.07b
HMDB0000172;HMDB0000557	L-Isoleucine	Organic acids and derivatives	Carboxylic acids and derivatives	Amino acids, peptides, and analogues	6.97±0.12b	7.11±0.12a	6.97±0.06b
HMDB0000206	Nepsilon-Acetyl-L-lysine	Organic acids and derivatives	Carboxylic acids and derivatives	Amino acids, peptides, and analogues	4.97±0.20	5.12±0.14	5.00±0.09
HMDB0029449;LMFA01050440	(2R,3R,4R)-2-Amino-4-hydroxy-3-methylpentanoic acid	Organic acids and derivatives	Carboxylic acids and derivatives	Amino acids, peptides, and analogues	4.96±0.21a	4.83±0.22a	4.58±0.09b
HMDB0004620	N-a-Acetyl-L-arginine	Organic acids and derivatives	Carboxylic acids and derivatives	Amino acids, peptides, and analogues	4.55±0.62b	5.15±0.63ab	5.37±0.07a
HMDB0013253	Nomega-Acetylhistamine	Organic acids and derivatives	Carboxylic acids and derivatives	Carboxylic acid derivatives	4.72±0.49b	5.41±0.18a	4.96±0.62ab
HMDB0005960	D-Pipecolic acid	Organic acids and derivatives	Carboxylic acids and derivatives	Amino acids, peptides, and analogues	5.81±0.19ab	5.87±0.15a	5.64±0.11b
HMDB0000125;HMDB0062697;HMDB0011691;HMDB0003337	Glutathione	Organic acids and derivatives	Carboxylic acids and derivatives	Amino acids, peptides, and analogues	7.54±0.08a	7.40±0.08b	7.36±0.06bc
HMDB0029386	Indicaxanthin	Organic acids and derivatives	Carboxylic acids and derivatives	Amino acids, peptides, and analogues	7.07±0.13a	6.90±0.06b	6.78±0.13c
HMDB0000812	N-acetylaspartate	Organic acids and derivatives	Carboxylic acids and derivatives	Amino acids, peptides, and analogues	5.07±0.36a	4.35±0.53b	4.50±0.77ab
HMDB0000094	Citric acid	Organic acids and derivatives	Carboxylic acids and derivatives	Tricarboxylic acids and derivatives
HMDB0000177	L-Histidine	Organic acids and derivatives	Carboxylic acids and derivatives	Amino acids, peptides, and analogues	6.10±0.24b	6.55±0.23a	6.65±0.05a
HMDB0000162	L-Proline	Organic acids and derivatives	Carboxylic acids and derivatives	Amino acids, peptides, and analogues
HMDB0028798	Glutaminylhydroxyproline	Organic acids and derivatives	Carboxylic acids and derivatives	Amino acids, peptides, and analogues	5.21±0.14a	4.97±0.15b	4.99±0.11b
HMDB0029418	S-Cysteinosuccinic acid	Organic acids and derivatives	Carboxylic acids and derivatives	Amino acids, peptides, and analogues
HMDB0029873	(S)-Spinacine	Organic acids and derivatives	Carboxylic acids and derivatives	Amino acids, peptides, and analogues	5.02±0.28a	4.48±0.41b	4.53±0.33b
HMDB0001894	Aspartame	Organic acids and derivatives	Carboxylic acids and derivatives	Amino acids, peptides, and analogues	4.21±0.21a	4.01±0.22a	3.76±0.10b
HMDB0011756	Acetyl-DL-Leucine	Organic acids and derivatives	Carboxylic acids and derivatives	Amino acids, peptides, and analogues	3.72±0.13b	4.01±0.20a	3.75±0.18b
HMDB0011756	N-Acetyl-L-Leucine	Organic acids and derivatives	Carboxylic acids and derivatives	Amino acids, peptides, and analogues	3.75±0.14b	3.98±0.15a	3.75±0.18b
HMDB0034441	Americine	Organic acids and derivatives	Carboxylic acids and derivatives	Amino acids, peptides, and analogues	4.22±0.25a	2.73±0.18b	2.62±0.01b
HMDB0028995	Phenylalanyl-Glycine	Organic acids and derivatives	Carboxylic acids and derivatives	Amino acids, peptides, and analogues	4.61±0.28	4.39±0.17	4.35±0.18
HMDB0037844	N-(1-Deoxy-1-fructosyl)valine	Organic acids and derivatives	Carboxylic acids and derivatives	Amino acids, peptides, and analogues	4.22±0.14a	4.01±0.16b	4.36±0.15a
HMDB0040694	Agaritinal	Organic acids and derivatives	Carboxylic acids and derivatives	Amino acids, peptides, and analogues	4.20±0.14ab	4.04±0.17b	4.34±0.11a
HMDB0028776	Cysteinyl-Hydroxyproline	Organic acids and derivatives	Carboxylic acids and derivatives	Amino acids, peptides, and analogues	5.13±0.14b	5.32±0.08a	5.36±0.03a
HMDB0142963	2-amino-6-hydroxyhexanoic acid	Organic acids and derivatives	Carboxylic acids and derivatives	Amino acids, peptides, and analogues	5.20±0.12b	5.10±0.12b	5.37±0.13a
HMDB0011741	Gamma-Glutamyltyrosine	Organic acids and derivatives	Carboxylic acids and derivatives	Amino acids, peptides, and analogues	3.92±0.17a	2.63±0.25b	2.63±0.25b
HMDB0001301	1-Pyrroline-5-carboxylic acid	Organic acids and derivatives	Carboxylic acids and derivatives	Amino acids, peptides, and analogues	4.23±0.15a	4.10±0.15ab	4.03±0.08b
HMDB0028699	Alanyl-Tyrosine	Organic acids and derivatives	Carboxylic acids and derivatives	Amino acids, peptides, and analogues
HMDB0000158	L-Tyrosine	Organic acids and derivatives	Carboxylic acids and derivatives	Amino acids, peptides, and analogues	5.66±0.09a	5.49±0.19b	5.48±0.05b
HMDB0000479	3-Methyl-L-histidine	Organic acids and derivatives	Carboxylic acids and derivatives	Amino acids, peptides, and analogues	4.82±0.07a	4.68±0.07b	4.58±0.08c
HMDB0000267	Pyroglutamic acid	Organic acids and derivatives	Carboxylic acids and derivatives	Amino acids, peptides, and analogues	4.23±0.12a	3.94±0.12b	4.09±0.13a
HMDB0004662	S-(Hydroxymethyl)glutathione	Organic acids and derivatives	Carboxylic acids and derivatives	Amino acids, peptides, and analogues	4.90±0.16a	4.28±0.33b	4.21±0.38b
HMDB0011691;HMDB0003337	Oxidized glutathione	Organic acids and derivatives	Carboxylic acids and derivatives	Amino acids, peptides, and analogues	6.00±0.44a	5.81±0.22ab	5.55±0.27b
HMDB0005765	Ophthalmic acid	Organic acids and derivatives	Carboxylic acids and derivatives	Amino acids, peptides, and analogues	4.67±0.13a	4.42±0.55ab	4.08±0.46b
HMDB0000446	N-Alpha-acetyllysine	Organic acids and derivatives	Carboxylic acids and derivatives	Amino acids, peptides, and analogues
HMDB0003357	N2-Acetyl-L-ornithine	Organic acids and derivatives	Carboxylic acids and derivatives	Amino acids, peptides, and analogues	4.78±0.13a	4.81±0.19a	4.59±0.13b
HMDB0028701	Alanyl-Gamma-glutamate	Organic acids and derivatives	Carboxylic acids and derivatives	Amino acids, peptides, and analogues	5.10±0.14b	5.22±0.29ab	5.37±0.10a
HMDB0000517;HMDB0062762	L-Arginine	Organic acids and derivatives	Carboxylic acids and derivatives	Amino acids, peptides, and analogues	4.77±0.18a	4.58±0.18ab	4.50±0.09b
HMDB0029841	Vulgaxanthin II	Organic acids and derivatives	Carboxylic acids and derivatives	Amino acids, peptides, and analogues	4.47±0.48b	5.03±0.48a	5.27±0.18a
HMDB0034885;HMDB0034913	Imazamethabenz	Organic acids and derivatives	Carboxylic acids and derivatives	Amino acids, peptides, and analogues	3.18±0.31a	2.89±0.42ab	2.82±0.30b
HMDB0005769	Balenine	Organic acids and derivatives	Peptidomimetics	Hybrid peptides	8.77±0.05a	8.68±0.06b	8.59±0.09c
HMDB0000033	Carnosine	Organic acids and derivatives	Peptidomimetics	Hybrid peptides	7.59±0.31b	8.11±0.35a	8.26±0.07a
HMDB0011166	L-beta-aspartyl-L-leucine	Organic acids and derivatives	Peptidomimetics	Hybrid peptides	4.27±0.26a	3.95±0.22b	3.96±0.22b
HMDB0029395	L-L-Homoglutathione	Organic acids and derivatives	Peptidomimetics	Hybrid peptides	4.60±0.41b	5.12±0.42a	5.34±0.08a
HMDB0000194	Anserine	Organic acids and derivatives	Peptidomimetics	Hybrid peptides	3.68±0.24a	2.98±0.02b	3.06±0.15b
The values in the table represent the relative content of metabolites.
Kruskal-Wallis H test was performed.
All values are presented as means ± SD.
Values with different letters within a row are significantly different (p < 0.05).
