# Supplementary material for: Metabolomics Reveals Glycerophospholipids, Peptides, and Flavonoids Contributing to Breast Meat Flavor and Benefit Properties of Beijing-You Chicken
Source: Foods. 2024 Aug 15;13(16):2549. doi: 10.3390/foods13162549 (PMC11354068; doi:10.3390/foods13162549)
Supplement: Supplementary file 1 [file foods-13-02549-s001.zip › Table S6 Differential metabolites classed to organooxygen compounds and flavonoids at D150, D300 and D450..xls]

## Sheet: Sheet1
Table S6 Differential metabolites classed to organooxygen compounds and flavonoids at D150, D300 and D450.
Library ID	Metabolite	HMDB Superclass	HMDB Class	HMDB Subclass	D150	D300	D450
HMDB0060014	Phenyl glucuronide	Organic oxygen compounds	Organooxygen compounds	Carbohydrates and carbohydrate conjugates	4.74±0.61b	5.36±0.50ab	5.71±0.21a
HMDB0000210	Pantothenic Acid	Organic oxygen compounds	Organooxygen compounds	Alcohols and polyols	6.77±0.12b	6.67±0.11b	6.93±0.13a
HMDB0001068	Sedoheptulose 7-phosphate	Organic oxygen compounds	Organooxygen compounds	Carbohydrates and carbohydrate conjugates	5.75±0.30a	5.34±0.26b	5.46±0.17b
HMDB0060786	6-Hydroxymelatonin glucuronide	Organic oxygen compounds	Organooxygen compounds	Carbohydrates and carbohydrate conjugates	5.37±0.27a	3.82±1.04b	3.42±0.82b
HMDB0037848	N-(1-Deoxy-1-fructosyl)glycine	Organic oxygen compounds	Organooxygen compounds	Carbohydrates and carbohydrate conjugates	5.13±0.27a	4.40±0.27b	4.57±0.30b
HMDB0034777	Epidermin	Organic oxygen compounds	Organooxygen compounds	Carbohydrates and carbohydrate conjugates	4.87±0.39a	4.31±0.68b	4.28±0.24b
HMDB0032568	2'-Hydroxyacetophenone	Organic oxygen compounds	Organooxygen compounds	Carbonyl compounds	3.52±0.05b	3.91±0.49a	3.44±0.04c
HMDB0060812	Cyclic N-Acetylserotonin glucuronide	Organic oxygen compounds	Organooxygen compounds	Carbohydrates and carbohydrate conjugates	4.94±0.13a	4.70±0.12b	4.53±0.19c
HMDB0126429	6-(4-ethenyl-3-hydroxyphenoxy)-3,4,5-trihydroxyoxane-2-carboxylic acid	Organic oxygen compounds	Organooxygen compounds	Carbohydrates and carbohydrate conjugates	4.50±0.27a	4.12±0.19b	4.34±0.21ab
HMDB0001489	Ribose 1-phosphate	Organic oxygen compounds	Organooxygen compounds	Carbohydrates and carbohydrate conjugates	6.57±0.19a	6.32±0.18b	6.49±0.17ab
HMDB0001367	N-Acetyl-alpha-D-glucosamine 1-phosphate	Organic oxygen compounds	Organooxygen compounds	Carbohydrates and carbohydrate conjugates	5.14±0.25a	4.70±0.26b	4.83±0.21b
HMDB0036121	Demethyloleuropein	Phenylpropanoids and polyketides	Flavonoids	Flavonoid glycosides	6.58±0.28b	6.84±0.27a	6.99±0.06a
HMDB0135846	7-chloro-2-(3,4-dimethoxyphenyl)-3,5-dihydroxy-6,8-dimethoxy-4H-chromen-4-one	Phenylpropanoids and polyketides	Flavonoids	Flavones	5.90±0.35b	6.47±0.50a	6.62±0.12a
LMPK12110431;HMDB0037851	Apigenin 7-sulfate	Phenylpropanoids and polyketides	Flavonoids	Flavones
HMDB0030542	Neohesperidin dihydrochalcone	Phenylpropanoids and polyketides	Flavonoids	Flavonoid glycosides	5.99±0.30b	6.38±0.38a	6.45±0.10a
The values in the table represent the relative content of metabolites.
Kruskal-Wallis H test was performed.
All values are presented as means ± SD.
Values with different letters within a row are significantly different (p < 0.05).
